# Supplementary material for: Computational Validation of Multi‐Epitope mRNA Vaccine Targeting Streptococcus anginosus Surface Protein (TMPC) as an Effective Alternative Treatment to Reduce Gastric Cancer
Source: Microbiologyopen. 2026 Feb 10;15(1):e70230. doi: 10.1002/mbo3.70230 (PMC12890581; doi:10.1002/mbo3.70230)
Supplement: Supplementary file 2 — Table_S6. [file MBO3-15-e70230-s002.xlsx]

## Sheet: Intestinal flora Blast results
Query ID	Subject ID	Gene order	% Identity	Alignment Length	Mismatches	Gap Openings	Query Start	Query End	Subject Start	Subject End	E-value	Bit Score
epitope26	WP_006532194.1	100	16	0	0	1	16	42	57	9.48e-05	37.4

## Sheet: Oral microbiota Blast results
Query ID	Subject ID	Gene order	% Identity	Alignment Length	Mismatches	Gap Openings	Query Start	Query End	Subject Start	Subject End	E-value	Bit Score
epitope10	GCA_000186545.1	EFW08361.1	100	15	0	0	1	15	277	291	0.749	31.2
epitope10	GCA_000214555.2	EGL45598.1	100	15	0	0	1	15	277	291	0.749	31.2
epitope10	GCA_000223295.2	EGV09461.1	100	15	0	0	1	15	277	291	0.749	31.2
epitope10	GCA_000257765.1	EID21174.1	100	15	0	0	1	15	277	291	0.749	31.2
epitope10	GCA_000463395.1	AGU72766.1	100	15	0	0	1	15	277	291	0.749	31.2
epitope10	GCA_000463425.1	AGU79939.1	100	15	0	0	1	15	277	291	0.749	31.2
epitope10	GCA_000463445.1	AGU74522.1	100	15	0	0	1	15	277	291	0.749	31.2
epitope10	GCA_000463465.1	AGU81755.1	100	15	0	0	1	15	277	291	0.749	31.2
epitope10	GCA_000463505.1	AGU83566.1	100	15	0	0	1	15	277	291	0.749	31.2
epitope10	GCA_000474055.1	GAD36696.1	100	15	0	0	1	15	277	291	0.749	31.2
epitope10	GCA_000474095.1	GAD40404.1	100	15	0	0	1	15	277	291	0.749	31.2
epitope10	GCA_000474135.1	GAD44631.1	100	15	0	0	1	15	277	291	0.749	31.2
epitope10	GCA_000474155.1	GAD45629.1	100	15	0	0	1	15	277	291	0.749	31.2
epitope10	GCA_000478925.1	BAN61648.1	100	15	0	0	1	15	277	291	0.749	31.2
epitope10	GCA_001412635.1	ALL03095.1	100	15	0	0	1	15	277	291	0.749	31.2
epitope10	GCA_001813035.1	OFR40061.1	100	15	0	0	1	15	277	291	0.749	31.2
epitope10	GCA_001838575.1	OHR59947.1	100	15	0	0	1	15	277	291	0.749	31.2
epitope10	GCA_002088025.1	ORE83526.1	100	15	0	0	1	15	277	291	0.749	31.2
epitope10	GCA_002999475.1	PRT63305.1	100	15	0	0	1	15	277	291	0.749	31.2
epitope10	GCA_002999555.1	PRT70527.1	100	15	0	0	1	15	277	291	0.749	31.2
epitope10	GCA_002999595.1	PRT73535.1	100	15	0	0	1	15	277	291	0.749	31.2
epitope10	GCA_003439105.1	RGN68491.1	100	15	0	0	1	15	277	291	0.749	31.2
epitope10	GCA_003963555.1	AZQ41821.1	100	15	0	0	1	15	277	291	0.749	31.2
epitope10	GCA_015594635.1	MBF7075237.1	100	15	0	0	1	15	277	291	0.749	31.2
epitope10	GCA_015594645.1	MBF7049862.1	100	15	0	0	1	15	277	291	0.749	31.2
epitope10	GCA_016127875.1	QQC23352.1	100	15	0	0	1	15	277	291	0.749	31.2
epitope10	GCA_016725185.1	QQT09846.1	100	15	0	0	1	15	277	291	0.749	31.2
epitope10	GCA_016889885.1	QRP82193.1	100	15	0	0	1	15	277	291	0.749	31.2
epitope10	GCA_019733875.1	MBX9074955.1	100	15	0	0	1	15	277	291	0.749	31.2
epitope10	GCA_019733995.1	MBX9101148.1	100	15	0	0	1	15	277	291	0.749	31.2
epitope10	GCA_019930105.1	MBZ2156995.1	100	15	0	0	1	15	277	291	0.749	31.2
epitope10	GCA_020735765.1	UEB02607.1	100	15	0	0	1	15	277	291	0.749	31.2
epitope10	GCA_023169525.1	BBD42287.1	100	15	0	0	1	15	277	291	0.749	31.2
epitope10	GCA_025908845.1	MCW1052349.1	100	15	0	0	1	15	277	291	0.749	31.2
epitope10	GCA_025908915.1	MCW1066742.1	100	15	0	0	1	15	277	291	0.749	31.2
epitope10	GCA_025909175.1	MCW1036271.1	100	15	0	0	1	15	277	291	0.749	31.2
epitope10	GCA_026784025.1	MCY7232463.1	100	15	0	0	1	15	277	291	0.749	31.2
epitope10	GCA_028326945.1	MDB8660282.1	100	15	0	0	1	15	277	291	0.749	31.2
epitope10	GCA_030676835.1	MDP1384115.1	100	15	0	0	1	15	277	291	0.749	31.2
epitope10	GCA_900636475.1	VED97779.1	100	15	0	0	1	15	277	291	0.749	31.2
epitope10	GCA_901542485.1	VTS33745.1	100	15	0	0	1	15	277	291	0.749	31.2
epitope10	GCA_901875545.1	VTY20402.1	100	15	0	0	1	15	277	291	0.749	31.2
epitope11	GCA_000234035.1	EHG13523.1	100	15	0	0	1	15	251	265	0.0175	35.8
epitope11	GCA_000258445.1	EID83512.1	100	15	0	0	1	15	251	265	0.0175	35.8
epitope11	GCA_000306805.1	BAM23448.1	100	15	0	0	1	15	251	265	0.0175	35.8
epitope11	GCA_000313655.1	EKU17163.1	100	15	0	0	1	15	251	265	0.0175	35.8
epitope11	GCA_000413475.1	EPH04052.1	100	15	0	0	1	15	251	265	0.0175	35.8
epitope11	GCA_000463355.1	AGU76215.1	100	15	0	0	1	15	251	265	0.0175	35.8
epitope11	GCA_000463385.1	AGU78045.1	100	15	0	0	1	15	251	265	0.0175	35.8
epitope11	GCA_001296205.1	ALF27704.1	100	15	0	0	1	15	251	265	0.0175	35.8
epitope11	GCA_002073355.2	ARC25944.1	100	15	0	0	1	15	251	265	0.0175	35.8
epitope11	GCA_002356055.1	BAW16902.1	100	15	0	0	1	15	251	265	0.0175	35.8
epitope11	GCA_002879575.1	PMR66058.1	100	15	0	0	1	15	251	265	0.0175	35.8
epitope11	GCA_002879585.1	PMR64491.1	100	15	0	0	1	15	251	265	0.0175	35.8
epitope11	GCA_002879755.1	PMR93057.1	100	15	0	0	1	15	251	265	0.0175	35.8
epitope11	GCA_003943035.1	RSJ11481.1	100	15	0	0	1	15	251	265	0.0175	35.8
epitope11	GCA_003943045.1	RSJ14225.1	100	15	0	0	1	15	251	265	0.0175	35.8
epitope11	GCA_003943085.1	RSJ19382.1	100	15	0	0	1	15	251	265	0.0175	35.8
epitope11	GCA_003943095.1	RSJ21173.1	100	15	0	0	1	15	251	265	0.0175	35.8
epitope11	GCA_003943125.1	RSJ24290.1	100	15	0	0	1	15	251	265	0.0175	35.8
epitope11	GCA_003943145.1	RSJ27169.1	100	15	0	0	1	15	251	265	0.0175	35.8
epitope11	GCA_003943155.1	RSJ32775.1	100	15	0	0	1	15	251	265	0.0175	35.8
epitope11	GCA_003944005.1	RSJ17600.1	100	15	0	0	1	15	251	265	0.0175	35.8
epitope11	GCA_003944015.1	RSJ22535.1	100	15	0	0	1	15	251	265	0.0175	35.8
epitope11	GCA_003944025.1	RSJ28626.1	100	15	0	0	1	15	251	265	0.0175	35.8
epitope11	GCA_013267515.1	QKH78141.1	100	15	0	0	1	15	251	265	0.0175	35.8
epitope11	GCA_022699185.1	MCI3917377.1	100	15	0	0	1	15	251	265	0.0175	35.8
epitope11	GCA_030226005.1	MDK8090561.1	100	15	0	0	1	15	251	265	0.0175	35.8
epitope11	GCA_030439945.1	MDN5016538.1	100	15	0	0	1	15	251	265	0.0175	35.8
epitope11	GCA_030676575.1	MDP1433282.1	100	15	0	0	1	15	251	265	0.0175	35.8
epitope11	GCA_900475975.1	SQH51898.1	100	15	0	0	1	15	251	265	0.0175	35.8
epitope11	GCA_000234015.1	EHG14425.1	92.9	14	1	0	1	14	251	264	0.115	33.5
epitope11	GCA_000257785.1	EID22848.1	92.9	14	1	0	1	14	251	264	0.115	33.5
epitope11	GCA_000474075.1	GAD38395.1	92.9	14	1	0	1	14	251	264	0.115	33.5
epitope11	GCA_000524255.1	EUB25637.1	92.9	14	1	0	1	14	251	264	0.115	33.5
epitope11	GCA_000814045.1	KIC78656.1	92.9	14	1	0	1	14	251	264	0.115	33.5
epitope11	GCA_001471735.2	PNM83239.1	92.9	14	1	0	1	14	251	264	0.115	33.5
epitope11	GCA_001579115.1	KXU02422.1	92.9	14	1	0	1	14	251	264	0.115	33.5
epitope11	GCA_001809055.1	OFN54017.1	92.9	14	1	0	1	14	251	264	0.115	33.5
epitope11	GCA_001814295.1	OFP93611.1	92.9	14	1	0	1	14	251	264	0.115	33.5
epitope11	GCA_003570855.1	RID95937.1	92.9	14	1	0	1	14	251	264	0.115	33.5
epitope11	GCA_016725005.1	QQT05985.1	92.9	14	1	0	1	14	251	264	0.115	33.5
epitope11	GCA_019336935.1	MBW3452664.1	92.9	14	1	0	1	14	251	264	0.115	33.5
epitope11	GCA_023167545.1	BBD22639.1	92.9	14	1	0	1	14	251	264	0.115	33.5
epitope11	GCA_024399395.1	UTX65358.1	92.9	14	1	0	1	14	251	264	0.115	33.5
epitope11	GCA_030215825.1	MDK6971745.1	92.9	14	1	0	1	14	251	264	0.115	33.5
epitope11	GCA_030676655.1	MDP1485354.1	92.9	14	1	0	1	14	251	264	0.115	33.5
epitope11	GCA_900459125.1	SUN40563.1	92.9	14	1	0	1	14	251	264	0.115	33.5
epitope11	GCA_900459325.1	SUN80301.1	92.9	14	1	0	1	14	251	264	0.115	33.5
epitope11	GCA_900636715.1	VEE81856.1	92.9	14	1	0	1	14	251	264	0.115	33.5
epitope11	GCA_000161955.2	EEY80335.2	86.7	15	2	0	1	15	252	266	0.214	32.7
epitope11	GCA_000220065.2	EGP67216.1	86.7	15	2	0	1	15	252	266	0.214	32.7
epitope11	GCA_000959925.1	KJQ58610.1	86.7	15	2	0	1	15	252	266	0.214	32.7
epitope11	GCA_000959965.1	KJQ63710.1	86.7	15	2	0	1	15	252	266	0.214	32.7
epitope11	GCA_000963345.1	KJU95269.1	86.7	15	2	0	1	15	252	266	0.214	32.7
epitope11	GCA_000970665.2	AOS71479.1	86.7	15	2	0	1	15	252	266	0.214	32.7
epitope11	GCA_001281105.1	ALD72476.1	86.7	15	2	0	1	15	252	266	0.214	32.7
epitope11	GCA_001469295.1	KTF20771.1	86.7	15	2	0	1	15	252	266	0.214	32.7
epitope11	GCA_001553855.1	KXC04169.1	86.7	15	2	0	1	15	252	266	0.214	32.7
epitope11	GCA_001807785.1	OFU71606.1	86.7	15	2	0	1	15	252	266	0.214	32.7
epitope11	GCA_001811085.1	OFL21226.1	86.7	15	2	0	1	15	252	266	0.214	32.7
epitope11	GCA_002073435.2	ARC47541.1	86.7	15	2	0	1	15	252	266	0.214	32.7
epitope11	GCA_002386285.1	ATF65446.1	86.7	15	2	0	1	15	252	266	0.214	32.7
epitope11	GCA_003469915.1	RHE65711.1	86.7	15	2	0	1	15	252	266	0.214	32.7
epitope11	GCA_003943175.1	RSJ34866.1	86.7	15	2	0	1	15	252	266	0.214	32.7
epitope11	GCA_003943195.1	RSJ43972.1	86.7	15	2	0	1	15	252	266	0.214	32.7
epitope11	GCA_003943215.1	RSJ42872.1	86.7	15	2	0	1	15	252	266	0.214	32.7
epitope11	GCA_003943245.1	RSJ48392.1	86.7	15	2	0	1	15	252	266	0.214	32.7
epitope11	GCA_003943255.1	RSJ49020.1	86.7	15	2	0	1	15	252	266	0.214	32.7
epitope11	GCA_003943285.1	RSJ50574.1	86.7	15	2	0	1	15	252	266	0.214	32.7
epitope11	GCA_003943295.1	RSJ56407.1	86.7	15	2	0	1	15	252	266	0.214	32.7
epitope11	GCA_003943305.1	RSK00747.1	86.7	15	2	0	1	15	252	266	0.214	32.7
epitope11	GCA_003943345.1	RSK07132.1	86.7	15	2	0	1	15	252	266	0.214	32.7
epitope11	GCA_003943355.1	RSJ63628.1	86.7	15	2	0	1	15	252	266	0.214	32.7
epitope11	GCA_003944065.1	RSJ31400.1	86.7	15	2	0	1	15	252	266	0.214	32.7
epitope11	GCA_003944075.1	RSJ37408.1	86.7	15	2	0	1	15	252	266	0.214	32.7
epitope11	GCA_003944105.1	RSJ52743.1	86.7	15	2	0	1	15	252	266	0.214	32.7
epitope11	GCA_003944115.1	RSJ55116.1	86.7	15	2	0	1	15	252	266	0.214	32.7
epitope11	GCA_003944135.1	RSJ53899.1	86.7	15	2	0	1	15	252	266	0.214	32.7
epitope11	GCA_003944155.1	RSJ64470.1	86.7	15	2	0	1	15	252	266	0.214	32.7
epitope11	GCA_009730535.1	QGS43446.1	86.7	15	2	0	1	15	252	266	0.214	32.7
epitope11	GCA_019046945.1	QWZ58289.1	86.7	15	2	0	1	15	252	266	0.214	32.7
epitope11	GCA_019047505.1	QXA17917.1	86.7	15	2	0	1	15	252	266	0.214	32.7
epitope11	GCA_019449375.1	MBW7662687.1	86.7	15	2	0	1	15	252	266	0.214	32.7
epitope11	GCA_019733955.1	MBX9096673.1	86.7	15	2	0	1	15	252	266	0.214	32.7
epitope11	GCA_019929705.1	MBZ2127662.1	86.7	15	2	0	1	15	252	266	0.214	32.7
epitope11	GCA_019929725.1	MBZ2123170.1	86.7	15	2	0	1	15	252	266	0.214	32.7
epitope11	GCA_019929745.1	MBZ2115777.1	86.7	15	2	0	1	15	252	266	0.214	32.7
epitope11	GCA_019929765.1	MBZ2131417.1	86.7	15	2	0	1	15	252	266	0.214	32.7
epitope11	GCA_019929785.1	MBZ2135388.1	86.7	15	2	0	1	15	252	266	0.214	32.7
epitope11	GCA_019929805.1	MBZ2129990.1	86.7	15	2	0	1	15	252	266	0.214	32.7
epitope11	GCA_019929835.1	MBZ2134226.1	86.7	15	2	0	1	15	252	266	0.214	32.7
epitope11	GCA_019929865.1	MBZ2138162.1	86.7	15	2	0	1	15	252	266	0.214	32.7
epitope11	GCA_019929885.1	MBZ2146396.1	86.7	15	2	0	1	15	252	266	0.214	32.7
epitope11	GCA_019929905.1	MBZ2144291.1	86.7	15	2	0	1	15	252	266	0.214	32.7
epitope11	GCA_019929925.1	MBZ2142492.1	86.7	15	2	0	1	15	252	266	0.214	32.7
epitope11	GCA_019929945.1	MBZ2148071.1	86.7	15	2	0	1	15	252	266	0.214	32.7
epitope11	GCA_019929985.1	MBZ2150009.1	86.7	15	2	0	1	15	252	266	0.214	32.7
epitope11	GCA_020554325.1	MCB7053528.1	86.7	15	2	0	1	15	252	266	0.214	32.7
epitope11	GCA_020554345.1	MCB7055627.1	86.7	15	2	0	1	15	252	266	0.214	32.7
epitope11	GCA_020561985.1	MCB6405864.1	86.7	15	2	0	1	15	252	266	0.214	32.7
epitope11	GCA_020729705.1	MCC3174535.1	86.7	15	2	0	1	15	252	266	0.214	32.7
epitope11	GCA_022136765.1	MCG4822432.1	86.7	15	2	0	1	15	252	266	0.214	32.7
epitope11	GCA_022136825.1	MCG4842515.1	86.7	15	2	0	1	15	252	266	0.214	32.7
epitope11	GCA_026783025.1	MCY7136710.1	86.7	15	2	0	1	15	252	266	0.214	32.7
epitope11	GCA_026783045.1	MCY7139795.1	86.7	15	2	0	1	15	252	266	0.214	32.7
epitope11	GCA_026783065.1	MCY7146020.1	86.7	15	2	0	1	15	252	266	0.214	32.7
epitope11	GCA_026783085.1	MCY7134322.1	86.7	15	2	0	1	15	252	266	0.214	32.7
epitope11	GCA_026783105.1	MCY7131779.1	86.7	15	2	0	1	15	252	266	0.214	32.7
epitope11	GCA_026783125.1	MCY7130867.1	86.7	15	2	0	1	15	252	266	0.214	32.7
epitope11	GCA_026783145.1	MCY7146979.1	86.7	15	2	0	1	15	252	266	0.214	32.7
epitope11	GCA_026783165.1	MCY7141580.1	86.7	15	2	0	1	15	252	266	0.214	32.7
epitope11	GCA_026810185.1	WAM20107.1	86.7	15	2	0	1	15	252	266	0.214	32.7
epitope11	GCA_030439925.1	MDN5020243.1	86.7	15	2	0	1	15	252	266	0.214	32.7
epitope11	GCA_030439935.1	MDN5018688.1	86.7	15	2	0	1	15	252	266	0.214	32.7
epitope11	GCA_900475015.1	SQF29188.1	86.7	15	2	0	1	15	252	266	0.214	32.7
epitope11	GCA_900475385.1	SQG04094.1	86.7	15	2	0	1	15	252	266	0.214	32.7
epitope11	GCA_900636555.1	VEE21356.1	86.7	15	2	0	1	15	252	266	0.214	32.7
epitope11	GCA_901542355.1	VTS29697.1	86.7	15	2	0	1	15	252	266	0.214	32.7
epitope11	GCA_901543415.1	VTS79927.1	86.7	15	2	0	1	15	252	266	0.214	32.7
epitope11	GCA_901543645.1	VTT07258.1	86.7	15	2	0	1	15	252	266	0.214	32.7
epitope11	GCA_901544385.1	VTT25018.1	86.7	15	2	0	1	15	252	266	0.214	32.7
epitope11	GCA_030217155.1	MDK7133211.1	86.7	15	2	0	1	15	250	264	0.214	32.7
epitope11	GCA_901542415.1	VTS27915.1	86.7	15	2	0	1	15	250	264	0.214	32.7
epitope11	GCA_000186545.1	EFW08361.1	85.7	14	2	0	1	14	251	264	0.293	32.3
epitope11	GCA_000214555.2	EGL45598.1	85.7	14	2	0	1	14	251	264	0.293	32.3
epitope11	GCA_000223295.2	EGV09461.1	85.7	14	2	0	1	14	251	264	0.293	32.3
epitope11	GCA_000257765.1	EID21174.1	85.7	14	2	0	1	14	251	264	0.293	32.3
epitope11	GCA_000463395.1	AGU72766.1	85.7	14	2	0	1	14	251	264	0.293	32.3
epitope11	GCA_000463425.1	AGU79939.1	85.7	14	2	0	1	14	251	264	0.293	32.3
epitope11	GCA_000463445.1	AGU74522.1	85.7	14	2	0	1	14	251	264	0.293	32.3
epitope11	GCA_000463465.1	AGU81755.1	85.7	14	2	0	1	14	251	264	0.293	32.3
epitope11	GCA_000463505.1	AGU83566.1	85.7	14	2	0	1	14	251	264	0.293	32.3
epitope11	GCA_000474055.1	GAD36696.1	85.7	14	2	0	1	14	251	264	0.293	32.3
epitope11	GCA_000474095.1	GAD40404.1	85.7	14	2	0	1	14	251	264	0.293	32.3
epitope11	GCA_000474135.1	GAD44631.1	85.7	14	2	0	1	14	251	264	0.293	32.3
epitope11	GCA_000474155.1	GAD45629.1	85.7	14	2	0	1	14	251	264	0.293	32.3
epitope11	GCA_000478925.1	BAN61648.1	85.7	14	2	0	1	14	251	264	0.293	32.3
epitope11	GCA_001412635.1	ALL03095.1	85.7	14	2	0	1	14	251	264	0.293	32.3
epitope11	GCA_001813035.1	OFR40061.1	85.7	14	2	0	1	14	251	264	0.293	32.3
epitope11	GCA_001813805.1	OFQ52941.1	85.7	14	2	0	1	14	251	264	0.293	32.3
epitope11	GCA_001838535.1	OHR59206.1	85.7	14	2	0	1	14	251	264	0.293	32.3
epitope11	GCA_001838575.1	OHR59947.1	85.7	14	2	0	1	14	251	264	0.293	32.3
epitope11	GCA_002088025.1	ORE83526.1	85.7	14	2	0	1	14	251	264	0.293	32.3
epitope11	GCA_002848085.1	PLA59217.1	85.7	14	2	0	1	14	251	264	0.293	32.3
epitope11	GCA_002999475.1	PRT63305.1	85.7	14	2	0	1	14	251	264	0.293	32.3
epitope11	GCA_002999555.1	PRT70527.1	85.7	14	2	0	1	14	251	264	0.293	32.3
epitope11	GCA_002999595.1	PRT73535.1	85.7	14	2	0	1	14	251	264	0.293	32.3
epitope11	GCA_003436905.1	RGK72288.1	85.7	14	2	0	1	14	251	264	0.293	32.3
epitope11	GCA_003439105.1	RGN68491.1	85.7	14	2	0	1	14	251	264	0.293	32.3
epitope11	GCA_003963555.1	AZQ41821.1	85.7	14	2	0	1	14	251	264	0.293	32.3
epitope11	GCA_008726415.1	KAA9247659.1	85.7	14	2	0	1	14	251	264	0.293	32.3
epitope11	GCA_008726875.1	KAA9292457.1	85.7	14	2	0	1	14	251	264	0.293	32.3
epitope11	GCA_015594635.1	MBF7075237.1	85.7	14	2	0	1	14	251	264	0.293	32.3
epitope11	GCA_015594645.1	MBF7049862.1	85.7	14	2	0	1	14	251	264	0.293	32.3
epitope11	GCA_016127875.1	QQC23352.1	85.7	14	2	0	1	14	251	264	0.293	32.3
epitope11	GCA_016725185.1	QQT09846.1	85.7	14	2	0	1	14	251	264	0.293	32.3
epitope11	GCA_016889885.1	QRP82193.1	85.7	14	2	0	1	14	251	264	0.293	32.3
epitope11	GCA_019733875.1	MBX9074955.1	85.7	14	2	0	1	14	251	264	0.293	32.3
epitope11	GCA_019733995.1	MBX9101148.1	85.7	14	2	0	1	14	251	264	0.293	32.3
epitope11	GCA_019930105.1	MBZ2156995.1	85.7	14	2	0	1	14	251	264	0.293	32.3
epitope11	GCA_020735765.1	UEB02607.1	85.7	14	2	0	1	14	251	264	0.293	32.3
epitope11	GCA_023169525.1	BBD42287.1	85.7	14	2	0	1	14	251	264	0.293	32.3
epitope11	GCA_025908845.1	MCW1052349.1	85.7	14	2	0	1	14	251	264	0.293	32.3
epitope11	GCA_025908915.1	MCW1066742.1	85.7	14	2	0	1	14	251	264	0.293	32.3
epitope11	GCA_025909175.1	MCW1036271.1	85.7	14	2	0	1	14	251	264	0.293	32.3
epitope11	GCA_025909295.1	MCW1070993.1	85.7	14	2	0	1	14	251	264	0.293	32.3
epitope11	GCA_025909465.1	MCW1039973.1	85.7	14	2	0	1	14	251	264	0.293	32.3
epitope11	GCA_026784025.1	MCY7232463.1	85.7	14	2	0	1	14	251	264	0.293	32.3
epitope11	GCA_028326945.1	MDB8660282.1	85.7	14	2	0	1	14	251	264	0.293	32.3
epitope11	GCA_030027035.1	MDI7735987.1	85.7	14	2	0	1	14	251	264	0.293	32.3
epitope11	GCA_030676835.1	MDP1384115.1	85.7	14	2	0	1	14	251	264	0.293	32.3
epitope11	GCA_900636475.1	VED97779.1	85.7	14	2	0	1	14	251	264	0.293	32.3
epitope11	GCA_901542485.1	VTS33745.1	85.7	14	2	0	1	14	251	264	0.293	32.3
epitope11	GCA_901875545.1	VTY20402.1	85.7	14	2	0	1	14	251	264	0.293	32.3
epitope11	GCA_000187505.1	EFX38965.1	92.9	14	1	0	2	15	264	277	0.4	32
epitope11	GCA_000448685.2	ALR80101.1	85.7	14	2	0	2	15	253	266	0.4	32
epitope11	GCA_000785515.1	AIY21296.1	85.7	14	2	0	2	15	253	266	0.4	32
epitope11	GCA_000963335.1	KJU88255.1	85.7	14	2	0	2	15	253	266	0.4	32
epitope11	GCA_001543085.1	AMB82908.1	85.7	14	2	0	2	15	253	266	0.4	32
epitope11	GCA_002094955.1	ARI57134.1	85.7	14	2	0	2	15	253	266	0.4	32
epitope11	GCA_002925865.1	PPA33005.1	85.7	14	2	0	2	15	253	266	0.4	32
epitope11	GCA_004166915.1	RYS63616.1	85.7	14	2	0	2	15	253	266	0.4	32
epitope11	GCA_009717325.1	MTR52665.1	85.7	14	2	0	2	15	253	266	0.4	32
epitope11	GCA_009717375.1	MTR03687.1	85.7	14	2	0	2	15	253	266	0.4	32
epitope11	GCA_009717425.1	MTQ90817.1	85.7	14	2	0	2	15	253	266	0.4	32
epitope11	GCA_009717435.1	MTR28559.1	85.7	14	2	0	2	15	253	266	0.4	32
epitope11	GCA_009717465.1	MTR23640.1	85.7	14	2	0	2	15	253	266	0.4	32
epitope11	GCA_009717495.1	MTR42748.1	85.7	14	2	0	2	15	253	266	0.4	32
epitope11	GCA_013267495.1	QKH69885.1	85.7	14	2	0	2	15	253	266	0.4	32
epitope11	GCA_016648635.1	MBK5070096.1	85.7	14	2	0	2	15	253	266	0.4	32
epitope11	GCA_016648745.1	MBK5128791.1	85.7	14	2	0	2	15	253	266	0.4	32
epitope11	GCA_020404185.1	MCA6658876.1	85.7	14	2	0	2	15	253	266	0.4	32
epitope11	GCA_020404345.1	MCA6656259.1	85.7	14	2	0	2	15	253	266	0.4	32
epitope11	GCA_022936265.1	UOT90797.1	85.7	14	2	0	2	15	253	266	0.4	32
epitope11	GCA_024295525.1	MCP9061438.1	85.7	14	2	0	2	15	253	266	0.4	32
epitope11	GCA_024296065.1	MCP9063351.1	85.7	14	2	0	2	15	253	266	0.4	32
epitope11	GCA_028325485.1	MDB8604444.1	85.7	14	2	0	2	15	253	266	0.4	32
epitope11	GCA_028325505.1	MDB8592881.1	85.7	14	2	0	2	15	253	266	0.4	32
epitope11	GCA_028325525.1	MDB8599428.1	85.7	14	2	0	2	15	253	266	0.4	32
epitope11	GCA_028325655.1	MDB8594532.1	85.7	14	2	0	2	15	253	266	0.4	32
epitope11	GCA_030440125.1	MDN5034895.1	85.7	14	2	0	2	15	253	266	0.4	32
epitope11	GCA_900143035.1	SHM21104.1	85.7	14	2	0	2	15	253	266	0.4	32
epitope11	GCA_900636435.1	VED89023.1	85.7	14	2	0	2	15	253	266	0.4	32
epitope11	GCA_031192325.1	WMS36322.1	85.7	14	2	0	2	15	251	264	0.401	32
epitope11	GCA_000180035.1	EFQ55987.1	92.9	14	1	0	2	15	254	267	0.401	32
epitope11	GCA_000222725.2	EGU65223.1	92.9	14	1	0	2	15	254	267	0.401	32
epitope11	GCA_000314795.2	EKS20847.1	92.9	14	1	0	2	15	254	267	0.401	32
epitope11	GCA_000448565.1	EQC77356.1	92.9	14	1	0	2	15	254	267	0.401	32
epitope11	GCA_000507765.1	ETD14356.1	92.9	14	1	0	2	15	254	267	0.401	32
epitope11	GCA_000963275.1	KJU89187.1	92.9	14	1	0	2	15	254	267	0.401	32
epitope11	GCA_001808725.1	OFN92683.1	92.9	14	1	0	2	15	254	267	0.401	32
epitope11	GCA_001808745.1	OFN89961.1	92.9	14	1	0	2	15	254	267	0.401	32
epitope11	GCA_001812015.1	OFK13134.1	92.9	14	1	0	2	15	254	267	0.401	32
epitope11	GCA_001813105.1	OFR29208.1	92.9	14	1	0	2	15	254	267	0.401	32
epitope11	GCA_001813295.1	OFR15418.1	92.9	14	1	0	2	15	254	267	0.401	32
epitope11	GCA_001813505.1	OFQ89569.1	92.9	14	1	0	2	15	254	267	0.401	32
epitope11	GCA_001813675.1	OFQ63362.1	92.9	14	1	0	2	15	254	267	0.401	32
epitope11	GCA_001815045.1	OFP08590.1	92.9	14	1	0	2	15	254	267	0.401	32
epitope11	GCA_001837905.1	OHQ87190.1	92.9	14	1	0	2	15	254	267	0.401	32
epitope11	GCA_003437975.1	RGM05241.1	92.9	14	1	0	2	15	254	267	0.401	32
epitope11	GCA_003469565.1	RHE66240.1	92.9	14	1	0	2	15	254	267	0.401	32
epitope11	GCA_003942525.1	RSI55520.1	92.9	14	1	0	2	15	254	267	0.401	32
epitope11	GCA_004127205.1	RXX19093.1	92.9	14	1	0	2	15	254	267	0.401	32
epitope11	GCA_008727815.1	QEW09884.1	92.9	14	1	0	2	15	254	267	0.401	32
epitope11	GCA_009717525.1	MTR40673.1	92.9	14	1	0	2	15	254	267	0.401	32
epitope11	GCA_009717535.1	MTR60492.1	92.9	14	1	0	2	15	254	267	0.401	32
epitope11	GCA_009717545.1	MTR64344.1	92.9	14	1	0	2	15	254	267	0.401	32
epitope11	GCA_009717575.1	MTR68962.1	92.9	14	1	0	2	15	254	267	0.401	32
epitope11	GCA_009717595.1	MTR53819.1	92.9	14	1	0	2	15	254	267	0.401	32
epitope11	GCA_009717625.1	MTR55668.1	92.9	14	1	0	2	15	254	267	0.401	32
epitope11	GCA_009717635.1	MTR66164.1	92.9	14	1	0	2	15	254	267	0.401	32
epitope11	GCA_009717665.1	MTR70523.1	92.9	14	1	0	2	15	254	267	0.401	32
epitope11	GCA_009717675.1	MTR61944.1	92.9	14	1	0	2	15	254	267	0.401	32
epitope11	GCA_009717705.1	MTS02912.1	92.9	14	1	0	2	15	254	267	0.401	32
epitope11	GCA_009717715.1	MTS04629.1	92.9	14	1	0	2	15	254	267	0.401	32
epitope11	GCA_009717735.1	MTS12614.1	92.9	14	1	0	2	15	254	267	0.401	32
epitope11	GCA_009717765.1	MTS00974.1	92.9	14	1	0	2	15	254	267	0.401	32
epitope11	GCA_009717775.1	MTS06557.1	92.9	14	1	0	2	15	254	267	0.401	32
epitope11	GCA_009717805.1	MTS10144.1	92.9	14	1	0	2	15	254	267	0.401	32
epitope11	GCA_009717815.1	MTS08997.1	92.9	14	1	0	2	15	254	267	0.401	32
epitope11	GCA_009717845.1	MTR98958.1	92.9	14	1	0	2	15	254	267	0.401	32
epitope11	GCA_014435245.1	MBC8776525.1	92.9	14	1	0	2	15	254	267	0.401	32
epitope11	GCA_016642265.1	MBK4780069.1	92.9	14	1	0	2	15	254	267	0.401	32
epitope11	GCA_016648825.1	MBK5174161.1	92.9	14	1	0	2	15	254	267	0.401	32
epitope11	GCA_016648855.1	MBK5032268.1	92.9	14	1	0	2	15	254	267	0.401	32
epitope11	GCA_016648925.1	MBK5057346.1	92.9	14	1	0	2	15	254	267	0.401	32
epitope11	GCA_018127725.1	QUB38192.1	92.9	14	1	0	2	15	254	267	0.401	32
epitope11	GCA_018367615.1	MBS5356448.1	92.9	14	1	0	2	15	254	267	0.401	32
epitope11	GCA_018367695.1	MBS5357958.1	92.9	14	1	0	2	15	254	267	0.401	32
epitope11	GCA_018371015.1	MBS5754386.1	92.9	14	1	0	2	15	254	267	0.401	32
epitope11	GCA_018379295.1	MBS6741782.1	92.9	14	1	0	2	15	254	267	0.401	32
epitope11	GCA_018499385.1	MBT0925535.1	92.9	14	1	0	2	15	254	267	0.401	32
epitope11	GCA_018499465.1	MBT0907471.1	92.9	14	1	0	2	15	254	267	0.401	32
epitope11	GCA_018499505.1	MBT0926612.1	92.9	14	1	0	2	15	254	267	0.401	32
epitope11	GCA_019929185.1	MBZ2078284.1	92.9	14	1	0	2	15	254	267	0.401	32
epitope11	GCA_019929235.1	MBZ2090376.1	92.9	14	1	0	2	15	254	267	0.401	32
epitope11	GCA_020554365.1	MCB7061039.1	92.9	14	1	0	2	15	254	267	0.401	32
epitope11	GCA_020560885.1	MCB6479715.1	92.9	14	1	0	2	15	254	267	0.401	32
epitope11	GCA_024294625.1	MCP8992129.1	92.9	14	1	0	2	15	254	267	0.401	32
epitope11	GCA_024294725.1	MCP8990434.1	92.9	14	1	0	2	15	254	267	0.401	32
epitope11	GCA_024295365.1	MCP9095863.1	92.9	14	1	0	2	15	254	267	0.401	32
epitope11	GCA_024295505.1	MCP9045440.1	92.9	14	1	0	2	15	254	267	0.401	32
epitope11	GCA_024295545.1	MCP9093844.1	92.9	14	1	0	2	15	254	267	0.401	32
epitope11	GCA_024295565.1	MCP9035003.1	92.9	14	1	0	2	15	254	267	0.401	32
epitope11	GCA_024295585.1	MCP9003220.1	92.9	14	1	0	2	15	254	267	0.401	32
epitope11	GCA_024295715.1	MCP9054600.1	92.9	14	1	0	2	15	254	267	0.401	32
epitope11	GCA_024295745.1	MCP9041839.1	92.9	14	1	0	2	15	254	267	0.401	32
epitope11	GCA_024295765.1	MCP9033709.1	92.9	14	1	0	2	15	254	267	0.401	32
epitope11	GCA_024295785.1	MCP9068271.1	92.9	14	1	0	2	15	254	267	0.401	32
epitope11	GCA_024295855.1	MCP9071681.1	92.9	14	1	0	2	15	254	267	0.401	32
epitope11	GCA_024295925.1	MCP9097646.1	92.9	14	1	0	2	15	254	267	0.401	32
epitope11	GCA_024296025.1	MCP9009484.1	92.9	14	1	0	2	15	254	267	0.401	32
epitope11	GCA_024463135.1	MCQ5186577.1	92.9	14	1	0	2	15	254	267	0.401	32
epitope11	GCA_024655665.1	MCR4485982.1	92.9	14	1	0	2	15	254	267	0.401	32
epitope11	GCA_028325865.1	MDB8619357.1	92.9	14	1	0	2	15	254	267	0.401	32
epitope11	GCA_028325895.1	MDB8627265.1	92.9	14	1	0	2	15	254	267	0.401	32
epitope11	GCA_028325965.1	MDB8623456.1	92.9	14	1	0	2	15	254	267	0.401	32
epitope11	GCA_028325975.1	MDB8616542.1	92.9	14	1	0	2	15	254	267	0.401	32
epitope11	GCA_028326025.1	MDB8621296.1	92.9	14	1	0	2	15	254	267	0.401	32
epitope11	GCA_030440045.1	MDN5032245.1	92.9	14	1	0	2	15	254	267	0.401	32
epitope11	GCA_030545615.1	MDO6230501.1	92.9	14	1	0	2	15	254	267	0.401	32
epitope11	GCA_003942715.1	RSI90171.1	86.7	15	2	0	1	15	251	265	0.401	32
epitope11	GCA_003943905.1	RSI83693.1	80	15	3	0	1	15	251	265	0.401	32
epitope11	GCA_018367605.1	MBS5355432.1	92.9	14	1	0	2	15	254	267	0.403	32
epitope11	GCA_000007045.1	AAK99551.1	80	15	3	0	1	15	274	288	0.546	31.6
epitope11	GCA_000019985.1	ACB90039.1	80	15	3	0	1	15	274	288	0.546	31.6
epitope11	GCA_003598235.1	RJP07110.1	80	15	3	0	1	15	251	265	0.548	31.6
epitope11	GCA_005890465.1	TMR45713.1	80	15	3	0	1	15	251	265	0.548	31.6
epitope11	GCA_005890625.1	TMR84121.1	80	15	3	0	1	15	251	265	0.548	31.6
epitope11	GCA_011714735.1	NIB75571.1	80	15	3	0	1	15	251	265	0.548	31.6
epitope11	GCA_015700065.1	MBF9618050.1	80	15	3	0	1	15	251	265	0.548	31.6
epitope11	GCA_015700135.1	MBF9646724.1	80	15	3	0	1	15	251	265	0.548	31.6
epitope11	GCA_019456755.1	MBW8116232.1	80	15	3	0	1	15	251	265	0.548	31.6
epitope11	GCA_021294795.1	MCE2618151.1	80	15	3	0	1	15	251	265	0.548	31.6
epitope11	GCA_000006885.1	AAK74976.1	80	15	3	0	1	15	250	264	0.548	31.6
epitope11	GCA_000014365.2	ABJ55247.1	80	15	3	0	1	15	250	264	0.548	31.6
epitope11	GCA_000018965.1	ACO17165.1	80	15	3	0	1	15	250	264	0.548	31.6
epitope11	GCA_000018985.1	ACO19030.1	80	15	3	0	1	15	250	264	0.548	31.6
epitope11	GCA_000019005.1	ACO20763.1	80	15	3	0	1	15	250	264	0.548	31.6
epitope11	GCA_000019025.1	ACO23042.1	80	15	3	0	1	15	250	264	0.548	31.6
epitope11	GCA_000019265.1	ACA36972.1	80	15	3	0	1	15	250	264	0.548	31.6
epitope11	GCA_000019825.1	ACF54929.1	80	15	3	0	1	15	250	264	0.548	31.6
epitope11	GCA_000026665.1	CAR68606.1	80	15	3	0	1	15	250	264	0.548	31.6
epitope11	GCA_000027165.1	CBJ22141.1	86.7	15	2	0	1	15	250	264	0.548	31.6
epitope11	GCA_000146975.1	ADM84405.1	80	15	3	0	1	15	250	264	0.548	31.6
epitope11	GCA_000147095.1	ADM91537.1	80	15	3	0	1	15	250	264	0.548	31.6
epitope11	GCA_000148525.2	EFN99473.1	80	15	3	0	1	15	250	264	0.548	31.6
epitope11	GCA_000148585.3	QBZ11593.1	86.7	15	2	0	1	15	250	264	0.548	31.6
epitope11	GCA_000180515.2	CCM08442.1	80	15	3	0	1	15	250	264	0.548	31.6
epitope11	GCA_000196595.1	ADI69875.1	80	15	3	0	1	15	250	264	0.548	31.6
epitope11	GCA_000210935.1	CBW34375.1	80	15	3	0	1	15	250	264	0.548	31.6
epitope11	GCA_000210955.1	CBW32414.1	80	15	3	0	1	15	250	264	0.548	31.6
epitope11	GCA_000210975.1	CBW36383.1	80	15	3	0	1	15	250	264	0.548	31.6
epitope11	GCA_000210995.1	CCP37474.1	80	15	3	0	1	15	250	264	0.548	31.6
epitope11	GCA_000211015.1	CCP32467.1	80	15	3	0	1	15	250	264	0.548	31.6
epitope11	GCA_000211035.2	CCP30482.1	80	15	3	0	1	15	250	264	0.548	31.6
epitope11	GCA_000211055.2	CCP34441.1	80	15	3	0	1	15	250	264	0.548	31.6
epitope11	GCA_000212515.2	EGJ18914.1	80	15	3	0	1	15	250	264	0.548	31.6
epitope11	GCA_000212535.2	EGJ18063.1	80	15	3	0	1	15	250	264	0.548	31.6
epitope11	GCA_000212555.2	EGJ16768.1	80	15	3	0	1	15	250	264	0.548	31.6
epitope11	GCA_000220085.2	EGP69836.1	80	15	3	0	1	15	250	264	0.548	31.6
epitope11	GCA_000221985.1	AEL10292.1	80	15	3	0	1	15	250	264	0.548	31.6
epitope11	GCA_000231985.2	EHD28181.1	80	15	3	0	1	15	250	264	0.548	31.6
epitope11	GCA_000232445.2	EHD83592.1	80	15	3	0	1	15	250	264	0.548	31.6
epitope11	GCA_000232645.2	EHD99421.1	80	15	3	0	1	15	250	264	0.548	31.6
epitope11	GCA_000232985.2	EHE37254.1	80	15	3	0	1	15	250	264	0.548	31.6
epitope11	GCA_000233105.2	EHE51167.1	80	15	3	0	1	15	250	264	0.548	31.6
epitope11	GCA_000233225.2	EHE62838.1	80	15	3	0	1	15	250	264	0.548	31.6
epitope11	GCA_000233265.2	EHE67987.1	80	15	3	0	1	15	250	264	0.548	31.6
epitope11	GCA_000233305.2	EHE72328.1	80	15	3	0	1	15	250	264	0.548	31.6
epitope11	GCA_000251085.2	AFC95010.1	80	15	3	0	1	15	250	264	0.548	31.6
epitope11	GCA_000251385.2	EHZ10652.1	80	15	3	0	1	15	250	264	0.548	31.6
epitope11	GCA_000251565.2	EHZ31877.1	80	15	3	0	1	15	250	264	0.548	31.6
epitope11	GCA_000251605.2	EHZ37582.1	80	15	3	0	1	15	250	264	0.548	31.6
epitope11	GCA_000251805.2	EHZ59833.1	80	15	3	0	1	15	250	264	0.548	31.6
epitope11	GCA_000251825.2	EHZ60052.1	80	15	3	0	1	15	250	264	0.548	31.6
epitope11	GCA_000251945.2	EHZ72439.1	80	15	3	0	1	15	250	264	0.548	31.6
epitope11	GCA_000252065.2	EHZ88178.1	80	15	3	0	1	15	250	264	0.548	31.6
epitope11	GCA_000252205.2	EIA05059.1	80	15	3	0	1	15	250	264	0.548	31.6
epitope11	GCA_000252225.2	EIA03427.1	80	15	3	0	1	15	250	264	0.548	31.6
epitope11	GCA_000252245.2	EIA01261.1	80	15	3	0	1	15	250	264	0.548	31.6
epitope11	GCA_000252265.2	EHZ98232.1	80	15	3	0	1	15	250	264	0.548	31.6
epitope11	GCA_000256645.1	EIC50460.1	80	15	3	0	1	15	250	264	0.548	31.6
epitope11	GCA_000257825.1	EID23986.1	80	15	3	0	1	15	250	264	0.548	31.6
epitope11	GCA_000258265.1	EID70470.1	80	15	3	0	1	15	250	264	0.548	31.6
epitope11	GCA_000279495.1	EJG95227.1	80	15	3	0	1	15	250	264	0.548	31.6
epitope11	GCA_000279715.1	EJH01748.1	80	15	3	0	1	15	250	264	0.548	31.6
epitope11	GCA_000279835.1	EJH11055.1	80	15	3	0	1	15	250	264	0.548	31.6
epitope11	GCA_000279855.1	EJH12624.1	80	15	3	0	1	15	250	264	0.548	31.6
epitope11	GCA_000299015.1	AFS42919.1	80	15	3	0	1	15	250	264	0.548	31.6
epitope11	GCA_000334655.1	ELU66256.1	80	15	3	0	1	15	250	264	0.548	31.6
epitope11	GCA_000348705.1	EMQ92141.1	80	15	3	0	1	15	250	264	0.548	31.6
epitope11	GCA_000506685.1	ETE05131.1	80	15	3	0	1	15	250	264	0.548	31.6
epitope11	GCA_000506705.1	ETD95789.1	80	15	3	0	1	15	250	264	0.548	31.6
epitope11	GCA_000506745.1	ETE00119.1	80	15	3	0	1	15	250	264	0.548	31.6
epitope11	GCA_000722685.1	KEQ37191.1	80	15	3	0	1	15	250	264	0.548	31.6
epitope11	GCA_000722695.1	KEQ34733.1	86.7	15	2	0	1	15	250	264	0.548	31.6
epitope11	GCA_000722705.1	KEQ40537.1	86.7	15	2	0	1	15	250	264	0.548	31.6
epitope11	GCA_000722765.2	QBZ13322.1	86.7	15	2	0	1	15	250	264	0.548	31.6
epitope11	GCA_000722775.1	KEQ48166.1	80	15	3	0	1	15	250	264	0.548	31.6
epitope11	GCA_000817005.1	AJD72401.1	80	15	3	0	1	15	250	264	0.548	31.6
epitope11	GCA_000960005.1	KJQ68232.1	80	15	3	0	1	15	250	264	0.548	31.6
epitope11	GCA_000960025.1	KJQ72929.1	80	15	3	0	1	15	250	264	0.548	31.6
epitope11	GCA_000960065.1	KJQ74823.1	80	15	3	0	1	15	250	264	0.548	31.6
epitope11	GCA_001095405.3	CAH9178523.1	80	15	3	0	1	15	250	264	0.548	31.6
epitope11	GCA_001115245.1	CJY81362.1	80	15	3	0	1	15	250	264	0.548	31.6
epitope11	GCA_001121785.1	CKA89179.1	80	15	3	0	1	15	250	264	0.548	31.6
epitope11	GCA_001147205.1	CIO88424.1	80	15	3	0	1	15	250	264	0.548	31.6
epitope11	GCA_001193755.1	COC67203.1	80	15	3	0	1	15	250	264	0.548	31.6
epitope11	GCA_001206055.1	COC81639.1	80	15	3	0	1	15	250	264	0.548	31.6
epitope11	GCA_001281025.1	ALD68280.1	80	15	3	0	1	15	250	264	0.548	31.6
epitope11	GCA_001336595.1	CIN63756.1	80	15	3	0	1	15	250	264	0.548	31.6
epitope11	GCA_001337855.1	CON70537.1	80	15	3	0	1	15	250	264	0.548	31.6
epitope11	GCA_001339755.1	CEY58612.1	80	15	3	0	1	15	250	264	0.548	31.6
epitope11	GCA_001457635.1	COT23226.1	80	15	3	0	1	15	250	264	0.548	31.6
epitope11	GCA_001896045.1	APJ30215.1	80	15	3	0	1	15	250	264	0.548	31.6
epitope11	GCA_001896065.1	APJ32770.1	80	15	3	0	1	15	250	264	0.548	31.6
epitope11	GCA_001896085.1	APJ34795.1	80	15	3	0	1	15	250	264	0.548	31.6
epitope11	GCA_002014755.1	OOS15666.1	86.7	15	2	0	1	15	250	264	0.548	31.6
epitope11	GCA_002014795.1	OOS19002.1	86.7	15	2	0	1	15	250	264	0.548	31.6
epitope11	GCA_002014925.1	OOR79068.1	80	15	3	0	1	15	250	264	0.548	31.6
epitope11	GCA_002087075.1	ORC39613.1	80	15	3	0	1	15	250	264	0.548	31.6
epitope11	GCA_002096735.1	ORO86299.1	86.7	15	2	0	1	15	250	264	0.548	31.6
epitope11	GCA_002096855.1	ORO94849.1	80	15	3	0	1	15	250	264	0.548	31.6
epitope11	GCA_002357995.1	BAW84306.1	80	15	3	0	1	15	250	264	0.548	31.6
epitope11	GCA_002813535.1	AUB34084.1	80	15	3	0	1	15	250	264	0.548	31.6
epitope11	GCA_002860825.1	PKZ98159.1	86.7	15	2	0	1	15	250	264	0.548	31.6
epitope11	GCA_002860865.1	PLA60969.1	80	15	3	0	1	15	250	264	0.548	31.6
epitope11	GCA_002871315.1	PMB85387.1	86.7	15	2	0	1	15	250	264	0.548	31.6
epitope11	GCA_003354825.1	AXJ88166.1	80	15	3	0	1	15	250	264	0.548	31.6
epitope11	GCA_003598195.1	RJP80407.1	80	15	3	0	1	15	250	264	0.548	31.6
epitope11	GCA_003598205.1	RJP11411.1	80	15	3	0	1	15	250	264	0.548	31.6
epitope11	GCA_003599935.1	RJQ61300.1	80	15	3	0	1	15	250	264	0.548	31.6
epitope11	GCA_003605455.1	RJY12916.1	80	15	3	0	1	15	250	264	0.548	31.6
epitope11	GCA_003942775.1	RSI91967.1	80	15	3	0	1	15	250	264	0.548	31.6
epitope11	GCA_003966505.1	BBG36743.1	80	15	3	0	1	15	250	264	0.548	31.6
epitope11	GCA_004331935.1	QBK27479.1	80	15	3	0	1	15	250	264	0.548	31.6
epitope11	GCA_005890235.1	TMR55850.1	80	15	3	0	1	15	250	264	0.548	31.6
epitope11	GCA_005890245.1	TMR54794.1	80	15	3	0	1	15	250	264	0.548	31.6
epitope11	GCA_005890255.1	TMR86686.1	80	15	3	0	1	15	250	264	0.548	31.6
epitope11	GCA_005890265.1	TMR54876.1	80	15	3	0	1	15	250	264	0.548	31.6
epitope11	GCA_005890285.1	TMR47460.1	80	15	3	0	1	15	250	264	0.548	31.6
epitope11	GCA_005890345.1	TMR56133.1	80	15	3	0	1	15	250	264	0.548	31.6
epitope11	GCA_005890355.1	TMR72965.1	80	15	3	0	1	15	250	264	0.548	31.6
epitope11	GCA_005890375.1	TMR68358.1	80	15	3	0	1	15	250	264	0.548	31.6
epitope11	GCA_005890385.1	TMR80485.1	80	15	3	0	1	15	250	264	0.548	31.6
epitope11	GCA_005890435.1	TMR78242.1	80	15	3	0	1	15	250	264	0.548	31.6
epitope11	GCA_005890445.1	TMR82965.1	80	15	3	0	1	15	250	264	0.548	31.6
epitope11	GCA_005890475.1	TMR42849.1	80	15	3	0	1	15	250	264	0.548	31.6
epitope11	GCA_005890485.1	TMR53923.1	80	15	3	0	1	15	250	264	0.548	31.6
epitope11	GCA_005890525.1	TMR59765.1	80	15	3	0	1	15	250	264	0.548	31.6
epitope11	GCA_005890545.1	TMR67186.1	80	15	3	0	1	15	250	264	0.548	31.6
epitope11	GCA_005890555.1	TMR66428.1	80	15	3	0	1	15	250	264	0.548	31.6
epitope11	GCA_005890575.1	TMR68442.1	80	15	3	0	1	15	250	264	0.548	31.6
epitope11	GCA_005890605.1	TMR73367.1	80	15	3	0	1	15	250	264	0.548	31.6
epitope11	GCA_009495735.1	MQP90100.1	80	15	3	0	1	15	250	264	0.548	31.6
epitope11	GCA_009495895.1	MQP68997.1	80	15	3	0	1	15	250	264	0.548	31.6
epitope11	GCA_009495955.1	MQQ38304.1	80	15	3	0	1	15	250	264	0.548	31.6
epitope11	GCA_009496035.1	MQQ55352.1	80	15	3	0	1	15	250	264	0.548	31.6
epitope11	GCA_009496045.1	MQQ16917.1	80	15	3	0	1	15	250	264	0.548	31.6
epitope11	GCA_009496065.1	MQQ42373.1	80	15	3	0	1	15	250	264	0.548	31.6
epitope11	GCA_009496075.1	MQP91873.1	80	15	3	0	1	15	250	264	0.548	31.6
epitope11	GCA_009496165.1	MQQ68662.1	80	15	3	0	1	15	250	264	0.548	31.6
epitope11	GCA_009496335.1	MQQ53717.1	80	15	3	0	1	15	250	264	0.548	31.6
epitope11	GCA_009496355.1	MQP88234.1	80	15	3	0	1	15	250	264	0.548	31.6
epitope11	GCA_009496395.1	MQQ63278.1	80	15	3	0	1	15	250	264	0.548	31.6
epitope11	GCA_009496435.1	MQQ03980.1	80	15	3	0	1	15	250	264	0.548	31.6
epitope11	GCA_009496505.1	MQP97804.1	80	15	3	0	1	15	250	264	0.548	31.6
epitope11	GCA_009496725.1	MQQ27368.1	80	15	3	0	1	15	250	264	0.548	31.6
epitope11	GCA_009496735.1	MQQ06112.1	80	15	3	0	1	15	250	264	0.548	31.6
epitope11	GCA_009496755.1	MQQ25374.1	80	15	3	0	1	15	250	264	0.548	31.6
epitope11	GCA_009496795.1	MQQ47911.1	80	15	3	0	1	15	250	264	0.548	31.6
epitope11	GCA_009496805.1	MQQ15039.1	80	15	3	0	1	15	250	264	0.548	31.6
epitope11	GCA_009496815.1	MQP59513.1	80	15	3	0	1	15	250	264	0.548	31.6
epitope11	GCA_009496835.1	MQP70990.1	80	15	3	0	1	15	250	264	0.548	31.6
epitope11	GCA_009496895.1	MQQ11230.1	80	15	3	0	1	15	250	264	0.548	31.6
epitope11	GCA_009496905.1	MQQ01481.1	86.7	15	2	0	1	15	250	264	0.548	31.6
epitope11	GCA_009730515.1	QGS42127.1	86.7	15	2	0	1	15	250	264	0.548	31.6
epitope11	GCA_011714665.1	NIB63532.1	80	15	3	0	1	15	250	264	0.548	31.6
epitope11	GCA_011714685.1	NIB77961.1	80	15	3	0	1	15	250	264	0.548	31.6
epitope11	GCA_011714705.1	NIB66918.1	80	15	3	0	1	15	250	264	0.548	31.6
epitope11	GCA_011714745.1	NIB82238.1	80	15	3	0	1	15	250	264	0.548	31.6
epitope11	GCA_011714755.1	NIB80084.1	80	15	3	0	1	15	250	264	0.548	31.6
epitope11	GCA_011714795.1	NIB73864.1	80	15	3	0	1	15	250	264	0.548	31.6
epitope11	GCA_011714825.1	NIB90520.1	80	15	3	0	1	15	250	264	0.548	31.6
epitope11	GCA_011714835.1	NIB97233.1	80	15	3	0	1	15	250	264	0.548	31.6
epitope11	GCA_011714855.1	NIB88247.1	80	15	3	0	1	15	250	264	0.548	31.6
epitope11	GCA_011714895.1	NIB92114.1	80	15	3	0	1	15	250	264	0.548	31.6
epitope11	GCA_011714915.1	NIB93837.1	80	15	3	0	1	15	250	264	0.548	31.6
epitope11	GCA_011714925.1	NIB71868.1	80	15	3	0	1	15	250	264	0.548	31.6
epitope11	GCA_011714955.1	NIB86231.1	80	15	3	0	1	15	250	264	0.548	31.6
epitope11	GCA_013047165.1	QJS36519.1	80	15	3	0	1	15	250	264	0.548	31.6
epitope11	GCA_013305725.1	QKL32884.1	80	15	3	0	1	15	250	264	0.548	31.6
epitope11	GCA_015700075.1	MBF9605701.1	80	15	3	0	1	15	250	264	0.548	31.6
epitope11	GCA_015700175.1	MBF9641368.1	80	15	3	0	1	15	250	264	0.548	31.6
epitope11	GCA_015700525.1	MBF9674855.1	80	15	3	0	1	15	250	264	0.548	31.6
epitope11	GCA_015838875.1	QPN87251.1	80	15	3	0	1	15	250	264	0.548	31.6
epitope11	GCA_015839035.1	QPN85255.1	80	15	3	0	1	15	250	264	0.548	31.6
epitope11	GCA_015839235.1	QPN83201.1	80	15	3	0	1	15	250	264	0.548	31.6
epitope11	GCA_015840115.1	QPN72740.1	80	15	3	0	1	15	250	264	0.548	31.6
epitope11	GCA_017569245.1	QTE32456.1	80	15	3	0	1	15	250	264	0.548	31.6
epitope11	GCA_019047825.1	QXA54777.1	86.7	15	2	0	1	15	250	264	0.548	31.6
epitope11	GCA_019456715.1	MBW8105249.1	80	15	3	0	1	15	250	264	0.548	31.6
epitope11	GCA_019456735.1	MBW8099125.1	80	15	3	0	1	15	250	264	0.548	31.6
epitope11	GCA_019456815.1	MBW8117704.1	80	15	3	0	1	15	250	264	0.548	31.6
epitope11	GCA_019456835.1	MBW8145150.1	80	15	3	0	1	15	250	264	0.548	31.6
epitope11	GCA_019456855.1	MBW8143851.1	80	15	3	0	1	15	250	264	0.548	31.6
epitope11	GCA_019456875.1	MBW8105971.1	80	15	3	0	1	15	250	264	0.548	31.6
epitope11	GCA_019929505.1	MBZ2103651.1	86.7	15	2	0	1	15	250	264	0.548	31.6
epitope11	GCA_020097335.1	UBH58921.1	80	15	3	0	1	15	250	264	0.548	31.6
epitope11	GCA_021398235.1	UIK85741.1	80	15	3	0	1	15	250	264	0.548	31.6
epitope11	GCA_022068285.1	UKP60200.1	80	15	3	0	1	15	250	264	0.548	31.6
epitope11	GCA_022068525.1	UKP64138.1	80	15	3	0	1	15	250	264	0.548	31.6
epitope11	GCA_022069005.1	UKP27888.1	80	15	3	0	1	15	250	264	0.548	31.6
epitope11	GCA_022069325.1	UKP33898.1	80	15	3	0	1	15	250	264	0.548	31.6
epitope11	GCA_022069485.1	UKP38347.1	80	15	3	0	1	15	250	264	0.548	31.6
epitope11	GCA_022069505.1	UKP40269.1	80	15	3	0	1	15	250	264	0.548	31.6
epitope11	GCA_022069545.1	UKP41748.1	80	15	3	0	1	15	250	264	0.548	31.6
epitope11	GCA_022070465.1	UKP74207.1	80	15	3	0	1	15	250	264	0.548	31.6
epitope11	GCA_022070485.1	UKP15875.1	80	15	3	0	1	15	250	264	0.548	31.6
epitope11	GCA_022070545.1	UKP18383.1	80	15	3	0	1	15	250	264	0.548	31.6
epitope11	GCA_022070565.1	UKP19973.1	80	15	3	0	1	15	250	264	0.548	31.6
epitope11	GCA_022075545.1	UKP78549.1	80	15	3	0	1	15	250	264	0.548	31.6
epitope11	GCA_022075645.1	UKP76191.1	80	15	3	0	1	15	250	264	0.548	31.6
epitope11	GCA_022318405.1	ULE47822.1	80	15	3	0	1	15	250	264	0.548	31.6
epitope11	GCA_022318425.1	ULE49738.1	80	15	3	0	1	15	250	264	0.548	31.6
epitope11	GCA_022318505.1	ULE57194.1	80	15	3	0	1	15	250	264	0.548	31.6
epitope11	GCA_024089355.1	USV27456.1	80	15	3	0	1	15	250	264	0.548	31.6
epitope11	GCA_026782865.1	MCY7163914.1	80	15	3	0	1	15	250	264	0.548	31.6
epitope11	GCA_026782895.1	MCY7169991.1	80	15	3	0	1	15	250	264	0.548	31.6
epitope11	GCA_031191225.1	WMS25962.1	86.7	15	2	0	1	15	250	264	0.548	31.6
epitope11	GCA_900459425.1	SUN75276.1	86.7	15	2	0	1	15	250	264	0.548	31.6
epitope11	GCA_900475515.1	SQG34026.1	80	15	3	0	1	15	250	264	0.548	31.6
epitope11	GCA_900475805.1	SQG98412.1	80	15	3	0	1	15	250	264	0.548	31.6
epitope11	GCA_900693025.1	VFI35582.1	80	15	3	0	1	15	250	264	0.548	31.6
epitope11	GCA_001886235.1	OJG90545.1	85.7	14	2	0	2	15	277	290	0.747	31.2
epitope11	GCA_000407005.1	EOT25690.1	85.7	14	2	0	2	15	262	275	0.748	31.2
epitope11	GCA_000407285.1	EOT83200.1	85.7	14	2	0	2	15	262	275	0.748	31.2
epitope11	GCA_000223255.2	EGV03957.1	92.3	13	1	0	1	13	252	264	0.749	31.2
epitope11	GCA_000187585.1	EFX40438.1	92.3	13	1	0	1	13	251	263	0.749	31.2
epitope11	GCA_000215385.2	EGL84499.1	92.3	13	1	0	1	13	251	263	0.749	31.2
epitope11	GCA_001839505.1	OHS85529.1	92.3	13	1	0	1	13	251	263	0.749	31.2
epitope11	GCA_024295705.1	MCP9055849.1	92.3	13	1	0	1	13	251	263	0.749	31.2
epitope11	GCA_024295885.1	MCP9080792.1	92.3	13	1	0	1	13	251	263	0.749	31.2
epitope11	GCA_030545605.1	MDO6228500.1	92.3	13	1	0	1	13	251	263	0.749	31.2
epitope11	GCA_000722755.1	KEQ45393.1	92.3	13	1	0	1	13	250	262	0.749	31.2
epitope11	GCA_001560895.1	AMH88916.1	92.3	13	1	0	1	13	250	262	0.749	31.2
epitope11	GCA_002096755.1	ORO91531.1	92.3	13	1	0	1	13	250	262	0.749	31.2
epitope11	GCA_002096835.1	ORO93067.1	92.3	13	1	0	1	13	250	262	0.749	31.2
epitope11	GCA_003942765.1	RSI88380.1	92.3	13	1	0	1	13	250	262	0.749	31.2
epitope11	GCA_009496295.1	MQQ67807.1	92.3	13	1	0	1	13	250	262	0.749	31.2
epitope11	GCA_016658865.1	QQQ34647.1	92.3	13	1	0	1	13	250	262	0.749	31.2
epitope11	GCA_019929565.1	MBZ2112758.1	92.3	13	1	0	1	13	250	262	0.749	31.2
epitope11	GCA_019929575.1	MBZ2110866.1	92.3	13	1	0	1	13	250	262	0.749	31.2
epitope11	GCA_019929605.1	MBZ2118308.1	92.3	13	1	0	1	13	250	262	0.749	31.2
epitope12	GCA_000234035.1	EHG13523.1	100	15	0	0	1	15	256	270	0.0128	36.2
epitope12	GCA_000258445.1	EID83512.1	100	15	0	0	1	15	256	270	0.0128	36.2
epitope12	GCA_000306805.1	BAM23448.1	100	15	0	0	1	15	256	270	0.0128	36.2
epitope12	GCA_000313655.1	EKU17163.1	100	15	0	0	1	15	256	270	0.0128	36.2
epitope12	GCA_000413475.1	EPH04052.1	100	15	0	0	1	15	256	270	0.0128	36.2
epitope12	GCA_000463355.1	AGU76215.1	100	15	0	0	1	15	256	270	0.0128	36.2
epitope12	GCA_000463385.1	AGU78045.1	100	15	0	0	1	15	256	270	0.0128	36.2
epitope12	GCA_001296205.1	ALF27704.1	100	15	0	0	1	15	256	270	0.0128	36.2
epitope12	GCA_002073355.2	ARC25944.1	100	15	0	0	1	15	256	270	0.0128	36.2
epitope12	GCA_002356055.1	BAW16902.1	100	15	0	0	1	15	256	270	0.0128	36.2
epitope12	GCA_002879575.1	PMR66058.1	100	15	0	0	1	15	256	270	0.0128	36.2
epitope12	GCA_002879585.1	PMR64491.1	100	15	0	0	1	15	256	270	0.0128	36.2
epitope12	GCA_002879755.1	PMR93057.1	100	15	0	0	1	15	256	270	0.0128	36.2
epitope12	GCA_003943035.1	RSJ11481.1	100	15	0	0	1	15	256	270	0.0128	36.2
epitope12	GCA_003943045.1	RSJ14225.1	100	15	0	0	1	15	256	270	0.0128	36.2
epitope12	GCA_003943085.1	RSJ19382.1	100	15	0	0	1	15	256	270	0.0128	36.2
epitope12	GCA_003943095.1	RSJ21173.1	100	15	0	0	1	15	256	270	0.0128	36.2
epitope12	GCA_003943125.1	RSJ24290.1	100	15	0	0	1	15	256	270	0.0128	36.2
epitope12	GCA_003943145.1	RSJ27169.1	100	15	0	0	1	15	256	270	0.0128	36.2
epitope12	GCA_003943155.1	RSJ32775.1	100	15	0	0	1	15	256	270	0.0128	36.2
epitope12	GCA_003944005.1	RSJ17600.1	100	15	0	0	1	15	256	270	0.0128	36.2
epitope12	GCA_003944015.1	RSJ22535.1	100	15	0	0	1	15	256	270	0.0128	36.2
epitope12	GCA_003944025.1	RSJ28626.1	100	15	0	0	1	15	256	270	0.0128	36.2
epitope12	GCA_013267515.1	QKH78141.1	100	15	0	0	1	15	256	270	0.0128	36.2
epitope12	GCA_022699185.1	MCI3917377.1	100	15	0	0	1	15	256	270	0.0128	36.2
epitope12	GCA_030226005.1	MDK8090561.1	100	15	0	0	1	15	256	270	0.0128	36.2
epitope12	GCA_030439945.1	MDN5016538.1	100	15	0	0	1	15	256	270	0.0128	36.2
epitope12	GCA_030676575.1	MDP1433282.1	100	15	0	0	1	15	256	270	0.0128	36.2
epitope12	GCA_900475975.1	SQH51898.1	100	15	0	0	1	15	256	270	0.0128	36.2
epitope12	GCA_000234015.1	EHG14425.1	86.7	15	2	0	1	15	256	270	0.115	33.5
epitope12	GCA_000257785.1	EID22848.1	86.7	15	2	0	1	15	256	270	0.115	33.5
epitope12	GCA_000474075.1	GAD38395.1	86.7	15	2	0	1	15	256	270	0.115	33.5
epitope12	GCA_000524255.1	EUB25637.1	86.7	15	2	0	1	15	256	270	0.115	33.5
epitope12	GCA_000814045.1	KIC78656.1	86.7	15	2	0	1	15	256	270	0.115	33.5
epitope12	GCA_001471735.2	PNM83239.1	86.7	15	2	0	1	15	256	270	0.115	33.5
epitope12	GCA_001579115.1	KXU02422.1	86.7	15	2	0	1	15	256	270	0.115	33.5
epitope12	GCA_001809055.1	OFN54017.1	86.7	15	2	0	1	15	256	270	0.115	33.5
epitope12	GCA_001814295.1	OFP93611.1	86.7	15	2	0	1	15	256	270	0.115	33.5
epitope12	GCA_003570855.1	RID95937.1	86.7	15	2	0	1	15	256	270	0.115	33.5
epitope12	GCA_016725005.1	QQT05985.1	86.7	15	2	0	1	15	256	270	0.115	33.5
epitope12	GCA_019336935.1	MBW3452664.1	86.7	15	2	0	1	15	256	270	0.115	33.5
epitope12	GCA_023167545.1	BBD22639.1	86.7	15	2	0	1	15	256	270	0.115	33.5
epitope12	GCA_024399395.1	UTX65358.1	86.7	15	2	0	1	15	256	270	0.115	33.5
epitope12	GCA_030215825.1	MDK6971745.1	86.7	15	2	0	1	15	256	270	0.115	33.5
epitope12	GCA_030676655.1	MDP1485354.1	86.7	15	2	0	1	15	256	270	0.115	33.5
epitope12	GCA_900459125.1	SUN40563.1	86.7	15	2	0	1	15	256	270	0.115	33.5
epitope12	GCA_900459325.1	SUN80301.1	86.7	15	2	0	1	15	256	270	0.115	33.5
epitope12	GCA_900636715.1	VEE81856.1	86.7	15	2	0	1	15	256	270	0.115	33.5
epitope12	GCA_003469915.1	RHE65711.1	86.7	15	2	0	1	15	257	271	0.157	33.1
epitope12	GCA_003943215.1	RSJ42872.1	86.7	15	2	0	1	15	257	271	0.157	33.1
epitope12	GCA_003943245.1	RSJ48392.1	86.7	15	2	0	1	15	257	271	0.157	33.1
epitope12	GCA_003943255.1	RSJ49020.1	86.7	15	2	0	1	15	257	271	0.157	33.1
epitope12	GCA_003944105.1	RSJ52743.1	86.7	15	2	0	1	15	257	271	0.157	33.1
epitope12	GCA_019733955.1	MBX9096673.1	86.7	15	2	0	1	15	257	271	0.157	33.1
epitope12	GCA_019929785.1	MBZ2135388.1	86.7	15	2	0	1	15	257	271	0.157	33.1
epitope12	GCA_019929835.1	MBZ2134226.1	86.7	15	2	0	1	15	257	271	0.157	33.1
epitope12	GCA_019929885.1	MBZ2146396.1	86.7	15	2	0	1	15	257	271	0.157	33.1
epitope12	GCA_019929905.1	MBZ2144291.1	86.7	15	2	0	1	15	257	271	0.157	33.1
epitope12	GCA_019929925.1	MBZ2142492.1	86.7	15	2	0	1	15	257	271	0.157	33.1
epitope12	GCA_022136765.1	MCG4822432.1	86.7	15	2	0	1	15	257	271	0.157	33.1
epitope12	GCA_026783125.1	MCY7130867.1	86.7	15	2	0	1	15	257	271	0.157	33.1
epitope12	GCA_026783165.1	MCY7141580.1	86.7	15	2	0	1	15	257	271	0.157	33.1
epitope12	GCA_901543415.1	VTS79927.1	86.7	15	2	0	1	15	257	271	0.157	33.1
epitope12	GCA_000186545.1	EFW08361.1	86.7	15	2	0	1	15	256	270	0.157	33.1
epitope12	GCA_000214555.2	EGL45598.1	86.7	15	2	0	1	15	256	270	0.157	33.1
epitope12	GCA_000223295.2	EGV09461.1	86.7	15	2	0	1	15	256	270	0.157	33.1
epitope12	GCA_000257765.1	EID21174.1	86.7	15	2	0	1	15	256	270	0.157	33.1
epitope12	GCA_000463395.1	AGU72766.1	86.7	15	2	0	1	15	256	270	0.157	33.1
epitope12	GCA_000463425.1	AGU79939.1	86.7	15	2	0	1	15	256	270	0.157	33.1
epitope12	GCA_000463445.1	AGU74522.1	86.7	15	2	0	1	15	256	270	0.157	33.1
epitope12	GCA_000463465.1	AGU81755.1	86.7	15	2	0	1	15	256	270	0.157	33.1
epitope12	GCA_000463505.1	AGU83566.1	86.7	15	2	0	1	15	256	270	0.157	33.1
epitope12	GCA_000474055.1	GAD36696.1	86.7	15	2	0	1	15	256	270	0.157	33.1
epitope12	GCA_000474095.1	GAD40404.1	86.7	15	2	0	1	15	256	270	0.157	33.1
epitope12	GCA_000474135.1	GAD44631.1	86.7	15	2	0	1	15	256	270	0.157	33.1
epitope12	GCA_000474155.1	GAD45629.1	86.7	15	2	0	1	15	256	270	0.157	33.1
epitope12	GCA_000478925.1	BAN61648.1	86.7	15	2	0	1	15	256	270	0.157	33.1
epitope12	GCA_001412635.1	ALL03095.1	86.7	15	2	0	1	15	256	270	0.157	33.1
epitope12	GCA_001813035.1	OFR40061.1	86.7	15	2	0	1	15	256	270	0.157	33.1
epitope12	GCA_001813805.1	OFQ52941.1	86.7	15	2	0	1	15	256	270	0.157	33.1
epitope12	GCA_001838535.1	OHR59206.1	86.7	15	2	0	1	15	256	270	0.157	33.1
epitope12	GCA_001838575.1	OHR59947.1	86.7	15	2	0	1	15	256	270	0.157	33.1
epitope12	GCA_002088025.1	ORE83526.1	86.7	15	2	0	1	15	256	270	0.157	33.1
epitope12	GCA_002848085.1	PLA59217.1	86.7	15	2	0	1	15	256	270	0.157	33.1
epitope12	GCA_002999475.1	PRT63305.1	86.7	15	2	0	1	15	256	270	0.157	33.1
epitope12	GCA_002999555.1	PRT70527.1	86.7	15	2	0	1	15	256	270	0.157	33.1
epitope12	GCA_002999595.1	PRT73535.1	86.7	15	2	0	1	15	256	270	0.157	33.1
epitope12	GCA_003436905.1	RGK72288.1	86.7	15	2	0	1	15	256	270	0.157	33.1
epitope12	GCA_003439105.1	RGN68491.1	86.7	15	2	0	1	15	256	270	0.157	33.1
epitope12	GCA_003963555.1	AZQ41821.1	86.7	15	2	0	1	15	256	270	0.157	33.1
epitope12	GCA_008726415.1	KAA9247659.1	86.7	15	2	0	1	15	256	270	0.157	33.1
epitope12	GCA_008726875.1	KAA9292457.1	86.7	15	2	0	1	15	256	270	0.157	33.1
epitope12	GCA_015594635.1	MBF7075237.1	86.7	15	2	0	1	15	256	270	0.157	33.1
epitope12	GCA_015594645.1	MBF7049862.1	86.7	15	2	0	1	15	256	270	0.157	33.1
epitope12	GCA_016127875.1	QQC23352.1	86.7	15	2	0	1	15	256	270	0.157	33.1
epitope12	GCA_016725185.1	QQT09846.1	86.7	15	2	0	1	15	256	270	0.157	33.1
epitope12	GCA_016889885.1	QRP82193.1	86.7	15	2	0	1	15	256	270	0.157	33.1
epitope12	GCA_019733875.1	MBX9074955.1	86.7	15	2	0	1	15	256	270	0.157	33.1
epitope12	GCA_019733995.1	MBX9101148.1	86.7	15	2	0	1	15	256	270	0.157	33.1
epitope12	GCA_019930105.1	MBZ2156995.1	86.7	15	2	0	1	15	256	270	0.157	33.1
epitope12	GCA_020735765.1	UEB02607.1	86.7	15	2	0	1	15	256	270	0.157	33.1
epitope12	GCA_023169525.1	BBD42287.1	86.7	15	2	0	1	15	256	270	0.157	33.1
epitope12	GCA_025908845.1	MCW1052349.1	86.7	15	2	0	1	15	256	270	0.157	33.1
epitope12	GCA_025908915.1	MCW1066742.1	86.7	15	2	0	1	15	256	270	0.157	33.1
epitope12	GCA_025909175.1	MCW1036271.1	86.7	15	2	0	1	15	256	270	0.157	33.1
epitope12	GCA_025909295.1	MCW1070993.1	86.7	15	2	0	1	15	256	270	0.157	33.1
epitope12	GCA_025909465.1	MCW1039973.1	86.7	15	2	0	1	15	256	270	0.157	33.1
epitope12	GCA_026784025.1	MCY7232463.1	86.7	15	2	0	1	15	256	270	0.157	33.1
epitope12	GCA_028326945.1	MDB8660282.1	86.7	15	2	0	1	15	256	270	0.157	33.1
epitope12	GCA_030027035.1	MDI7735987.1	86.7	15	2	0	1	15	256	270	0.157	33.1
epitope12	GCA_030676835.1	MDP1384115.1	86.7	15	2	0	1	15	256	270	0.157	33.1
epitope12	GCA_900636475.1	VED97779.1	86.7	15	2	0	1	15	256	270	0.157	33.1
epitope12	GCA_901542485.1	VTS33745.1	86.7	15	2	0	1	15	256	270	0.157	33.1
epitope12	GCA_901875545.1	VTY20402.1	86.7	15	2	0	1	15	256	270	0.157	33.1
epitope12	GCA_000392875.1	EOL37280.1	80	15	3	0	1	15	264	278	0.293	32.3
epitope12	GCA_005158025.1	QCJ65588.1	80	15	3	0	1	15	264	278	0.293	32.3
epitope12	GCA_013344645.1	QKR92260.1	80	15	3	0	1	15	264	278	0.293	32.3
epitope12	GCA_017280035.1	QSO19553.1	80	15	3	0	1	15	264	278	0.293	32.3
epitope12	GCA_022212925.1	UKU97167.1	80	15	3	0	1	15	264	278	0.293	32.3
epitope12	GCA_022648595.1	UNM78674.1	80	15	3	0	1	15	264	278	0.293	32.3
epitope12	GCA_023299425.1	UQF22048.1	80	15	3	0	1	15	264	278	0.293	32.3
epitope12	GCA_009717805.1	MTS10144.1	92.9	14	1	0	1	14	258	271	0.401	32
epitope12	GCA_009717845.1	MTR98958.1	92.9	14	1	0	1	14	258	271	0.401	32
epitope12	GCA_000014205.1	ABN44453.1	86.7	15	2	0	1	15	256	270	0.401	32
epitope12	GCA_000187855.1	EFX53570.1	86.7	15	2	0	1	15	256	270	0.401	32
epitope12	GCA_000188275.1	EFX93911.1	86.7	15	2	0	1	15	256	270	0.401	32
epitope12	GCA_000191085.1	EGC22731.1	86.7	15	2	0	1	15	256	270	0.401	32
epitope12	GCA_000192185.1	EGD29995.1	86.7	15	2	0	1	15	256	270	0.401	32
epitope12	GCA_000194965.1	EGF06087.1	86.7	15	2	0	1	15	256	270	0.401	32
epitope12	GCA_000195045.1	EGF19356.1	86.7	15	2	0	1	15	256	270	0.401	32
epitope12	GCA_000204475.1	EGG40149.1	86.7	15	2	0	1	15	256	270	0.401	32
epitope12	GCA_000212855.1	EGJ38735.1	86.7	15	2	0	1	15	256	270	0.401	32
epitope12	GCA_000222765.2	EGU68022.1	86.7	15	2	0	1	15	256	270	0.401	32
epitope12	GCA_000385925.1	AGK70811.1	86.7	15	2	0	1	15	256	270	0.401	32
epitope12	GCA_000507745.1	ETD08771.1	86.7	15	2	0	1	15	256	270	0.401	32
epitope12	GCA_000767835.1	KGM36845.1	86.7	15	2	0	1	15	256	270	0.401	32
epitope12	GCA_000959885.1	KJQ62087.1	86.7	15	2	0	1	15	256	270	0.401	32
epitope12	GCA_000959895.1	KJQ56944.1	86.7	15	2	0	1	15	256	270	0.401	32
epitope12	GCA_001078705.1	CEL90219.1	86.7	15	2	0	1	15	256	270	0.401	32
epitope12	GCA_001578725.1	KXT65982.1	86.7	15	2	0	1	15	256	270	0.401	32
epitope12	GCA_001578775.1	KXT69383.1	86.7	15	2	0	1	15	256	270	0.401	32
epitope12	GCA_002860765.1	PLA64758.1	86.7	15	2	0	1	15	256	270	0.401	32
epitope12	GCA_003858565.1	RRC93386.1	86.7	15	2	0	1	15	256	270	0.401	32
epitope12	GCA_003942275.1	RSI13792.1	86.7	15	2	0	1	15	256	270	0.401	32
epitope12	GCA_003942365.1	RSI25629.1	86.7	15	2	0	1	15	256	270	0.401	32
epitope12	GCA_003942415.1	RSI39296.1	86.7	15	2	0	1	15	256	270	0.401	32
epitope12	GCA_003942475.1	RSI46432.1	86.7	15	2	0	1	15	256	270	0.401	32
epitope12	GCA_003942485.1	RSI53357.1	86.7	15	2	0	1	15	256	270	0.401	32
epitope12	GCA_003942595.1	RSI67570.1	86.7	15	2	0	1	15	256	270	0.401	32
epitope12	GCA_003943435.1	RSJ78098.1	86.7	15	2	0	1	15	256	270	0.401	32
epitope12	GCA_003943455.1	RSJ74646.1	86.7	15	2	0	1	15	256	270	0.401	32
epitope12	GCA_003943465.1	RSJ84220.1	86.7	15	2	0	1	15	256	270	0.401	32
epitope12	GCA_003943505.1	RSJ91179.1	86.7	15	2	0	1	15	256	270	0.401	32
epitope12	GCA_003943515.1	RSJ82437.1	86.7	15	2	0	1	15	256	270	0.401	32
epitope12	GCA_003943535.1	RSJ94592.1	86.7	15	2	0	1	15	256	270	0.401	32
epitope12	GCA_003943655.1	RSI15495.1	86.7	15	2	0	1	15	256	270	0.401	32
epitope12	GCA_003943715.1	RSI18510.1	86.7	15	2	0	1	15	256	270	0.401	32
epitope12	GCA_003943785.1	RSI45319.1	86.7	15	2	0	1	15	256	270	0.401	32
epitope12	GCA_003943815.1	RSI42491.1	86.7	15	2	0	1	15	256	270	0.401	32
epitope12	GCA_003944225.1	RSJ73267.1	86.7	15	2	0	1	15	256	270	0.401	32
epitope12	GCA_003944245.1	RSJ77899.1	86.7	15	2	0	1	15	256	270	0.401	32
epitope12	GCA_003944305.1	RSJ78700.1	86.7	15	2	0	1	15	256	270	0.401	32
epitope12	GCA_003944315.1	RSJ85069.1	86.7	15	2	0	1	15	256	270	0.401	32
epitope12	GCA_003944465.1	RSI09986.1	86.7	15	2	0	1	15	256	270	0.401	32
epitope12	GCA_007991595.1	GEN96519.1	86.7	15	2	0	1	15	256	270	0.401	32
epitope12	GCA_008369405.1	KAA0967417.1	86.7	15	2	0	1	15	256	270	0.401	32
epitope12	GCA_009932775.1	KAF1308357.1	86.7	15	2	0	1	15	256	270	0.401	32
epitope12	GCA_011612585.1	QIP49276.1	86.7	15	2	0	1	15	256	270	0.401	32
epitope12	GCA_013343115.1	QKQ43967.1	86.7	15	2	0	1	15	256	270	0.401	32
epitope12	GCA_014338595.1	MBC6977839.1	86.7	15	2	0	1	15	256	270	0.401	32
epitope12	GCA_019090945.2	MCD1276917.1	86.7	15	2	0	1	15	256	270	0.401	32
epitope12	GCA_019928745.1	MBZ2024422.1	86.7	15	2	0	1	15	256	270	0.401	32
epitope12	GCA_019928825.1	MBZ2051506.1	86.7	15	2	0	1	15	256	270	0.401	32
epitope12	GCA_019928885.1	MBZ2060689.1	86.7	15	2	0	1	15	256	270	0.401	32
epitope12	GCA_019928915.1	MBZ2054154.1	86.7	15	2	0	1	15	256	270	0.401	32
epitope12	GCA_019929095.1	MBZ2080278.1	86.7	15	2	0	1	15	256	270	0.401	32
epitope12	GCA_019929225.1	MBZ2072761.1	86.7	15	2	0	1	15	256	270	0.401	32
epitope12	GCA_019929965.1	MBZ2151455.1	86.7	15	2	0	1	15	256	270	0.401	32
epitope12	GCA_020729665.1	MCC3176295.1	86.7	15	2	0	1	15	256	270	0.401	32
epitope12	GCA_020729715.1	MCC3165493.1	86.7	15	2	0	1	15	256	270	0.401	32
epitope12	GCA_021460765.1	MCF1284750.1	86.7	15	2	0	1	15	256	270	0.401	32
epitope12	GCA_022346625.1	MCG7330775.1	86.7	15	2	0	1	15	256	270	0.401	32
epitope12	GCA_026781295.1	MCY7016913.1	86.7	15	2	0	1	15	256	270	0.401	32
epitope12	GCA_026781445.1	MCY7014958.1	86.7	15	2	0	1	15	256	270	0.401	32
epitope12	GCA_026781465.1	MCY7026759.1	86.7	15	2	0	1	15	256	270	0.401	32
epitope12	GCA_026781525.1	MCY7021316.1	86.7	15	2	0	1	15	256	270	0.401	32
epitope12	GCA_026781545.1	MCY7012592.1	86.7	15	2	0	1	15	256	270	0.401	32
epitope12	GCA_026781585.1	MCY7023053.1	86.7	15	2	0	1	15	256	270	0.401	32
epitope12	GCA_026781625.1	MCY7034704.1	86.7	15	2	0	1	15	256	270	0.401	32
epitope12	GCA_026781685.1	MCY7037778.1	86.7	15	2	0	1	15	256	270	0.401	32
epitope12	GCA_026781745.1	MCY7019294.1	86.7	15	2	0	1	15	256	270	0.401	32
epitope12	GCA_026783785.1	MCY7222247.1	86.7	15	2	0	1	15	256	270	0.401	32
epitope12	GCA_026783805.1	MCY7217764.1	86.7	15	2	0	1	15	256	270	0.401	32
epitope12	GCA_030272855.1	MDL2432867.1	86.7	15	2	0	1	15	256	270	0.401	32
epitope12	GCA_031142805.1	MDQ8691712.1	86.7	15	2	0	1	15	256	270	0.401	32
epitope12	GCA_900475275.1	SQF71432.1	86.7	15	2	0	1	15	256	270	0.401	32
epitope12	GCA_900475445.1	SQG32385.1	86.7	15	2	0	1	15	256	270	0.401	32
epitope12	GCA_900478185.1	SQI46839.1	86.7	15	2	0	1	15	256	270	0.401	32
epitope12	GCA_900635155.1	VDY71888.1	86.7	15	2	0	1	15	256	270	0.401	32
epitope12	GCA_019929835.1	MBZ2134562.1	86.7	15	2	0	1	15	112	126	0.412	32
epitope12	GCA_000448685.2	ALR80101.1	85.7	14	2	0	1	14	257	270	0.548	31.6
epitope12	GCA_000785515.1	AIY21296.1	85.7	14	2	0	1	14	257	270	0.548	31.6
epitope12	GCA_000963335.1	KJU88255.1	85.7	14	2	0	1	14	257	270	0.548	31.6
epitope12	GCA_001543085.1	AMB82908.1	85.7	14	2	0	1	14	257	270	0.548	31.6
epitope12	GCA_002094955.1	ARI57134.1	85.7	14	2	0	1	14	257	270	0.548	31.6
epitope12	GCA_002925865.1	PPA33005.1	85.7	14	2	0	1	14	257	270	0.548	31.6
epitope12	GCA_004166915.1	RYS63616.1	85.7	14	2	0	1	14	257	270	0.548	31.6
epitope12	GCA_009717325.1	MTR52665.1	85.7	14	2	0	1	14	257	270	0.548	31.6
epitope12	GCA_009717375.1	MTR03687.1	85.7	14	2	0	1	14	257	270	0.548	31.6
epitope12	GCA_009717425.1	MTQ90817.1	85.7	14	2	0	1	14	257	270	0.548	31.6
epitope12	GCA_009717435.1	MTR28559.1	85.7	14	2	0	1	14	257	270	0.548	31.6
epitope12	GCA_009717465.1	MTR23640.1	85.7	14	2	0	1	14	257	270	0.548	31.6
epitope12	GCA_009717495.1	MTR42748.1	85.7	14	2	0	1	14	257	270	0.548	31.6
epitope12	GCA_013267495.1	QKH69885.1	85.7	14	2	0	1	14	257	270	0.548	31.6
epitope12	GCA_016648635.1	MBK5070096.1	85.7	14	2	0	1	14	257	270	0.548	31.6
epitope12	GCA_016648745.1	MBK5128791.1	85.7	14	2	0	1	14	257	270	0.548	31.6
epitope12	GCA_020404185.1	MCA6658876.1	85.7	14	2	0	1	14	257	270	0.548	31.6
epitope12	GCA_020404345.1	MCA6656259.1	85.7	14	2	0	1	14	257	270	0.548	31.6
epitope12	GCA_022936265.1	UOT90797.1	85.7	14	2	0	1	14	257	270	0.548	31.6
epitope12	GCA_024295525.1	MCP9061438.1	85.7	14	2	0	1	14	257	270	0.548	31.6
epitope12	GCA_024296065.1	MCP9063351.1	85.7	14	2	0	1	14	257	270	0.548	31.6
epitope12	GCA_028325485.1	MDB8604444.1	85.7	14	2	0	1	14	257	270	0.548	31.6
epitope12	GCA_028325505.1	MDB8592881.1	85.7	14	2	0	1	14	257	270	0.548	31.6
epitope12	GCA_028325525.1	MDB8599428.1	85.7	14	2	0	1	14	257	270	0.548	31.6
epitope12	GCA_028325655.1	MDB8594532.1	85.7	14	2	0	1	14	257	270	0.548	31.6
epitope12	GCA_030440125.1	MDN5034895.1	85.7	14	2	0	1	14	257	270	0.548	31.6
epitope12	GCA_900143035.1	SHM21104.1	85.7	14	2	0	1	14	257	270	0.548	31.6
epitope12	GCA_900636435.1	VED89023.1	85.7	14	2	0	1	14	257	270	0.548	31.6
epitope12	GCA_031192325.1	WMS36322.1	85.7	14	2	0	1	14	255	268	0.548	31.6
epitope12	GCA_000161955.2	EEY80335.2	80	15	3	0	1	15	257	271	0.548	31.6
epitope12	GCA_000959925.1	KJQ58610.1	80	15	3	0	1	15	257	271	0.548	31.6
epitope12	GCA_000959965.1	KJQ63710.1	80	15	3	0	1	15	257	271	0.548	31.6
epitope12	GCA_000963345.1	KJU95269.1	80	15	3	0	1	15	257	271	0.548	31.6
epitope12	GCA_000970665.2	AOS71479.1	80	15	3	0	1	15	257	271	0.548	31.6
epitope12	GCA_001281105.1	ALD72476.1	80	15	3	0	1	15	257	271	0.548	31.6
epitope12	GCA_001469295.1	KTF20771.1	80	15	3	0	1	15	257	271	0.548	31.6
epitope12	GCA_001553855.1	KXC04169.1	80	15	3	0	1	15	257	271	0.548	31.6
epitope12	GCA_001807785.1	OFU71606.1	80	15	3	0	1	15	257	271	0.548	31.6
epitope12	GCA_001811085.1	OFL21226.1	80	15	3	0	1	15	257	271	0.548	31.6
epitope12	GCA_002073435.2	ARC47541.1	80	15	3	0	1	15	257	271	0.548	31.6
epitope12	GCA_002386285.1	ATF65446.1	80	15	3	0	1	15	257	271	0.548	31.6
epitope12	GCA_003943175.1	RSJ34866.1	80	15	3	0	1	15	257	271	0.548	31.6
epitope12	GCA_003943195.1	RSJ43972.1	80	15	3	0	1	15	257	271	0.548	31.6
epitope12	GCA_003943285.1	RSJ50574.1	80	15	3	0	1	15	257	271	0.548	31.6
epitope12	GCA_003943295.1	RSJ56407.1	80	15	3	0	1	15	257	271	0.548	31.6
epitope12	GCA_003943305.1	RSK00747.1	80	15	3	0	1	15	257	271	0.548	31.6
epitope12	GCA_003943345.1	RSK07132.1	80	15	3	0	1	15	257	271	0.548	31.6
epitope12	GCA_003943355.1	RSJ63628.1	80	15	3	0	1	15	257	271	0.548	31.6
epitope12	GCA_003944065.1	RSJ31400.1	80	15	3	0	1	15	257	271	0.548	31.6
epitope12	GCA_003944075.1	RSJ37408.1	80	15	3	0	1	15	257	271	0.548	31.6
epitope12	GCA_003944115.1	RSJ55116.1	80	15	3	0	1	15	257	271	0.548	31.6
epitope12	GCA_003944135.1	RSJ53899.1	80	15	3	0	1	15	257	271	0.548	31.6
epitope12	GCA_003944155.1	RSJ64470.1	80	15	3	0	1	15	257	271	0.548	31.6
epitope12	GCA_009730535.1	QGS43446.1	80	15	3	0	1	15	257	271	0.548	31.6
epitope12	GCA_019046945.1	QWZ58289.1	80	15	3	0	1	15	257	271	0.548	31.6
epitope12	GCA_019047505.1	QXA17917.1	80	15	3	0	1	15	257	271	0.548	31.6
epitope12	GCA_019449375.1	MBW7662687.1	80	15	3	0	1	15	257	271	0.548	31.6
epitope12	GCA_019929705.1	MBZ2127662.1	80	15	3	0	1	15	257	271	0.548	31.6
epitope12	GCA_019929725.1	MBZ2123170.1	80	15	3	0	1	15	257	271	0.548	31.6
epitope12	GCA_019929745.1	MBZ2115777.1	80	15	3	0	1	15	257	271	0.548	31.6
epitope12	GCA_019929765.1	MBZ2131417.1	80	15	3	0	1	15	257	271	0.548	31.6
epitope12	GCA_019929805.1	MBZ2129990.1	80	15	3	0	1	15	257	271	0.548	31.6
epitope12	GCA_019929865.1	MBZ2138162.1	80	15	3	0	1	15	257	271	0.548	31.6
epitope12	GCA_019929945.1	MBZ2148071.1	80	15	3	0	1	15	257	271	0.548	31.6
epitope12	GCA_019929985.1	MBZ2150009.1	80	15	3	0	1	15	257	271	0.548	31.6
epitope12	GCA_020554325.1	MCB7053528.1	80	15	3	0	1	15	257	271	0.548	31.6
epitope12	GCA_020554345.1	MCB7055627.1	80	15	3	0	1	15	257	271	0.548	31.6
epitope12	GCA_020561985.1	MCB6405864.1	80	15	3	0	1	15	257	271	0.548	31.6
epitope12	GCA_020729705.1	MCC3174535.1	80	15	3	0	1	15	257	271	0.548	31.6
epitope12	GCA_022136825.1	MCG4842515.1	80	15	3	0	1	15	257	271	0.548	31.6
epitope12	GCA_026783025.1	MCY7136710.1	80	15	3	0	1	15	257	271	0.548	31.6
epitope12	GCA_026783045.1	MCY7139795.1	80	15	3	0	1	15	257	271	0.548	31.6
epitope12	GCA_026783065.1	MCY7146020.1	80	15	3	0	1	15	257	271	0.548	31.6
epitope12	GCA_026783085.1	MCY7134322.1	80	15	3	0	1	15	257	271	0.548	31.6
epitope12	GCA_026783105.1	MCY7131779.1	80	15	3	0	1	15	257	271	0.548	31.6
epitope12	GCA_026783145.1	MCY7146979.1	80	15	3	0	1	15	257	271	0.548	31.6
epitope12	GCA_026810185.1	WAM20107.1	80	15	3	0	1	15	257	271	0.548	31.6
epitope12	GCA_030439925.1	MDN5020243.1	80	15	3	0	1	15	257	271	0.548	31.6
epitope12	GCA_030439935.1	MDN5018688.1	80	15	3	0	1	15	257	271	0.548	31.6
epitope12	GCA_900475015.1	SQF29188.1	80	15	3	0	1	15	257	271	0.548	31.6
epitope12	GCA_900475385.1	SQG04094.1	80	15	3	0	1	15	257	271	0.548	31.6
epitope12	GCA_900636555.1	VEE21356.1	80	15	3	0	1	15	257	271	0.548	31.6
epitope12	GCA_901542355.1	VTS29697.1	80	15	3	0	1	15	257	271	0.548	31.6
epitope12	GCA_901543645.1	VTT07258.1	80	15	3	0	1	15	257	271	0.548	31.6
epitope12	GCA_901544385.1	VTT25018.1	80	15	3	0	1	15	257	271	0.548	31.6
epitope12	GCA_003943905.1	RSI83693.1	85.7	14	2	0	1	14	256	269	0.548	31.6
epitope12	GCA_000007045.1	AAK99551.1	85.7	14	2	0	1	14	279	292	0.747	31.2
epitope12	GCA_000019985.1	ACB90039.1	85.7	14	2	0	1	14	279	292	0.747	31.2
epitope12	GCA_003598235.1	RJP07110.1	85.7	14	2	0	1	14	256	269	0.749	31.2
epitope12	GCA_005890465.1	TMR45713.1	85.7	14	2	0	1	14	256	269	0.749	31.2
epitope12	GCA_005890625.1	TMR84121.1	85.7	14	2	0	1	14	256	269	0.749	31.2
epitope12	GCA_011714735.1	NIB75571.1	85.7	14	2	0	1	14	256	269	0.749	31.2
epitope12	GCA_015700065.1	MBF9618050.1	85.7	14	2	0	1	14	256	269	0.749	31.2
epitope12	GCA_015700135.1	MBF9646724.1	85.7	14	2	0	1	14	256	269	0.749	31.2
epitope12	GCA_019456755.1	MBW8116232.1	85.7	14	2	0	1	14	256	269	0.749	31.2
epitope12	GCA_021294795.1	MCE2618151.1	85.7	14	2	0	1	14	256	269	0.749	31.2
epitope12	GCA_000006885.1	AAK74976.1	85.7	14	2	0	1	14	255	268	0.749	31.2
epitope12	GCA_000014365.2	ABJ55247.1	85.7	14	2	0	1	14	255	268	0.749	31.2
epitope12	GCA_000018965.1	ACO17165.1	85.7	14	2	0	1	14	255	268	0.749	31.2
epitope12	GCA_000018985.1	ACO19030.1	85.7	14	2	0	1	14	255	268	0.749	31.2
epitope12	GCA_000019005.1	ACO20763.1	85.7	14	2	0	1	14	255	268	0.749	31.2
epitope12	GCA_000019025.1	ACO23042.1	85.7	14	2	0	1	14	255	268	0.749	31.2
epitope12	GCA_000019265.1	ACA36972.1	85.7	14	2	0	1	14	255	268	0.749	31.2
epitope12	GCA_000019825.1	ACF54929.1	85.7	14	2	0	1	14	255	268	0.749	31.2
epitope12	GCA_000026665.1	CAR68606.1	85.7	14	2	0	1	14	255	268	0.749	31.2
epitope12	GCA_000146975.1	ADM84405.1	85.7	14	2	0	1	14	255	268	0.749	31.2
epitope12	GCA_000147095.1	ADM91537.1	85.7	14	2	0	1	14	255	268	0.749	31.2
epitope12	GCA_000148525.2	EFN99473.1	85.7	14	2	0	1	14	255	268	0.749	31.2
epitope12	GCA_000180515.2	CCM08442.1	85.7	14	2	0	1	14	255	268	0.749	31.2
epitope12	GCA_000196595.1	ADI69875.1	85.7	14	2	0	1	14	255	268	0.749	31.2
epitope12	GCA_000210935.1	CBW34375.1	85.7	14	2	0	1	14	255	268	0.749	31.2
epitope12	GCA_000210955.1	CBW32414.1	85.7	14	2	0	1	14	255	268	0.749	31.2
epitope12	GCA_000210975.1	CBW36383.1	85.7	14	2	0	1	14	255	268	0.749	31.2
epitope12	GCA_000210995.1	CCP37474.1	85.7	14	2	0	1	14	255	268	0.749	31.2
epitope12	GCA_000211015.1	CCP32467.1	85.7	14	2	0	1	14	255	268	0.749	31.2
epitope12	GCA_000211035.2	CCP30482.1	85.7	14	2	0	1	14	255	268	0.749	31.2
epitope12	GCA_000211055.2	CCP34441.1	85.7	14	2	0	1	14	255	268	0.749	31.2
epitope12	GCA_000212515.2	EGJ18914.1	85.7	14	2	0	1	14	255	268	0.749	31.2
epitope12	GCA_000212535.2	EGJ18063.1	85.7	14	2	0	1	14	255	268	0.749	31.2
epitope12	GCA_000212555.2	EGJ16768.1	85.7	14	2	0	1	14	255	268	0.749	31.2
epitope12	GCA_000220085.2	EGP69836.1	85.7	14	2	0	1	14	255	268	0.749	31.2
epitope12	GCA_000221985.1	AEL10292.1	85.7	14	2	0	1	14	255	268	0.749	31.2
epitope12	GCA_000231985.2	EHD28181.1	85.7	14	2	0	1	14	255	268	0.749	31.2
epitope12	GCA_000232445.2	EHD83592.1	85.7	14	2	0	1	14	255	268	0.749	31.2
epitope12	GCA_000232645.2	EHD99421.1	85.7	14	2	0	1	14	255	268	0.749	31.2
epitope12	GCA_000232985.2	EHE37254.1	85.7	14	2	0	1	14	255	268	0.749	31.2
epitope12	GCA_000233105.2	EHE51167.1	85.7	14	2	0	1	14	255	268	0.749	31.2
epitope12	GCA_000233225.2	EHE62838.1	85.7	14	2	0	1	14	255	268	0.749	31.2
epitope12	GCA_000233265.2	EHE67987.1	85.7	14	2	0	1	14	255	268	0.749	31.2
epitope12	GCA_000233305.2	EHE72328.1	85.7	14	2	0	1	14	255	268	0.749	31.2
epitope12	GCA_000251085.2	AFC95010.1	85.7	14	2	0	1	14	255	268	0.749	31.2
epitope12	GCA_000251385.2	EHZ10652.1	85.7	14	2	0	1	14	255	268	0.749	31.2
epitope12	GCA_000251565.2	EHZ31877.1	85.7	14	2	0	1	14	255	268	0.749	31.2
epitope12	GCA_000251605.2	EHZ37582.1	85.7	14	2	0	1	14	255	268	0.749	31.2
epitope12	GCA_000251805.2	EHZ59833.1	85.7	14	2	0	1	14	255	268	0.749	31.2
epitope12	GCA_000251825.2	EHZ60052.1	85.7	14	2	0	1	14	255	268	0.749	31.2
epitope12	GCA_000251945.2	EHZ72439.1	85.7	14	2	0	1	14	255	268	0.749	31.2
epitope12	GCA_000252065.2	EHZ88178.1	85.7	14	2	0	1	14	255	268	0.749	31.2
epitope12	GCA_000252205.2	EIA05059.1	85.7	14	2	0	1	14	255	268	0.749	31.2
epitope12	GCA_000252225.2	EIA03427.1	85.7	14	2	0	1	14	255	268	0.749	31.2
epitope12	GCA_000252245.2	EIA01261.1	85.7	14	2	0	1	14	255	268	0.749	31.2
epitope12	GCA_000252265.2	EHZ98232.1	85.7	14	2	0	1	14	255	268	0.749	31.2
epitope12	GCA_000256645.1	EIC50460.1	85.7	14	2	0	1	14	255	268	0.749	31.2
epitope12	GCA_000257825.1	EID23986.1	85.7	14	2	0	1	14	255	268	0.749	31.2
epitope12	GCA_000258265.1	EID70470.1	85.7	14	2	0	1	14	255	268	0.749	31.2
epitope12	GCA_000279495.1	EJG95227.1	85.7	14	2	0	1	14	255	268	0.749	31.2
epitope12	GCA_000279715.1	EJH01748.1	85.7	14	2	0	1	14	255	268	0.749	31.2
epitope12	GCA_000279835.1	EJH11055.1	85.7	14	2	0	1	14	255	268	0.749	31.2
epitope12	GCA_000279855.1	EJH12624.1	85.7	14	2	0	1	14	255	268	0.749	31.2
epitope12	GCA_000299015.1	AFS42919.1	85.7	14	2	0	1	14	255	268	0.749	31.2
epitope12	GCA_000334655.1	ELU66256.1	85.7	14	2	0	1	14	255	268	0.749	31.2
epitope12	GCA_000348705.1	EMQ92141.1	85.7	14	2	0	1	14	255	268	0.749	31.2
epitope12	GCA_000506685.1	ETE05131.1	85.7	14	2	0	1	14	255	268	0.749	31.2
epitope12	GCA_000506705.1	ETD95789.1	85.7	14	2	0	1	14	255	268	0.749	31.2
epitope12	GCA_000506745.1	ETE00119.1	85.7	14	2	0	1	14	255	268	0.749	31.2
epitope12	GCA_000722685.1	KEQ37191.1	85.7	14	2	0	1	14	255	268	0.749	31.2
epitope12	GCA_000722775.1	KEQ48166.1	85.7	14	2	0	1	14	255	268	0.749	31.2
epitope12	GCA_000817005.1	AJD72401.1	85.7	14	2	0	1	14	255	268	0.749	31.2
epitope12	GCA_000960005.1	KJQ68232.1	85.7	14	2	0	1	14	255	268	0.749	31.2
epitope12	GCA_000960025.1	KJQ72929.1	85.7	14	2	0	1	14	255	268	0.749	31.2
epitope12	GCA_000960065.1	KJQ74823.1	85.7	14	2	0	1	14	255	268	0.749	31.2
epitope12	GCA_001095405.3	CAH9178523.1	85.7	14	2	0	1	14	255	268	0.749	31.2
epitope12	GCA_001115245.1	CJY81362.1	85.7	14	2	0	1	14	255	268	0.749	31.2
epitope12	GCA_001121785.1	CKA89179.1	85.7	14	2	0	1	14	255	268	0.749	31.2
epitope12	GCA_001147205.1	CIO88424.1	85.7	14	2	0	1	14	255	268	0.749	31.2
epitope12	GCA_001193755.1	COC67203.1	85.7	14	2	0	1	14	255	268	0.749	31.2
epitope12	GCA_001206055.1	COC81639.1	85.7	14	2	0	1	14	255	268	0.749	31.2
epitope12	GCA_001281025.1	ALD68280.1	85.7	14	2	0	1	14	255	268	0.749	31.2
epitope12	GCA_001336595.1	CIN63756.1	85.7	14	2	0	1	14	255	268	0.749	31.2
epitope12	GCA_001337855.1	CON70537.1	85.7	14	2	0	1	14	255	268	0.749	31.2
epitope12	GCA_001339755.1	CEY58612.1	85.7	14	2	0	1	14	255	268	0.749	31.2
epitope12	GCA_001457635.1	COT23226.1	85.7	14	2	0	1	14	255	268	0.749	31.2
epitope12	GCA_001896045.1	APJ30215.1	85.7	14	2	0	1	14	255	268	0.749	31.2
epitope12	GCA_001896065.1	APJ32770.1	85.7	14	2	0	1	14	255	268	0.749	31.2
epitope12	GCA_001896085.1	APJ34795.1	85.7	14	2	0	1	14	255	268	0.749	31.2
epitope12	GCA_002014925.1	OOR79068.1	85.7	14	2	0	1	14	255	268	0.749	31.2
epitope12	GCA_002087075.1	ORC39613.1	85.7	14	2	0	1	14	255	268	0.749	31.2
epitope12	GCA_002096855.1	ORO94849.1	85.7	14	2	0	1	14	255	268	0.749	31.2
epitope12	GCA_002357995.1	BAW84306.1	85.7	14	2	0	1	14	255	268	0.749	31.2
epitope12	GCA_002813535.1	AUB34084.1	85.7	14	2	0	1	14	255	268	0.749	31.2
epitope12	GCA_002860865.1	PLA60969.1	85.7	14	2	0	1	14	255	268	0.749	31.2
epitope12	GCA_003354825.1	AXJ88166.1	85.7	14	2	0	1	14	255	268	0.749	31.2
epitope12	GCA_003598195.1	RJP80407.1	85.7	14	2	0	1	14	255	268	0.749	31.2
epitope12	GCA_003598205.1	RJP11411.1	85.7	14	2	0	1	14	255	268	0.749	31.2
epitope12	GCA_003599935.1	RJQ61300.1	85.7	14	2	0	1	14	255	268	0.749	31.2
epitope12	GCA_003605455.1	RJY12916.1	85.7	14	2	0	1	14	255	268	0.749	31.2
epitope12	GCA_003942775.1	RSI91967.1	85.7	14	2	0	1	14	255	268	0.749	31.2
epitope12	GCA_003966505.1	BBG36743.1	85.7	14	2	0	1	14	255	268	0.749	31.2
epitope12	GCA_004331935.1	QBK27479.1	85.7	14	2	0	1	14	255	268	0.749	31.2
epitope12	GCA_005890235.1	TMR55850.1	85.7	14	2	0	1	14	255	268	0.749	31.2
epitope12	GCA_005890245.1	TMR54794.1	85.7	14	2	0	1	14	255	268	0.749	31.2
epitope12	GCA_005890255.1	TMR86686.1	85.7	14	2	0	1	14	255	268	0.749	31.2
epitope12	GCA_005890265.1	TMR54876.1	85.7	14	2	0	1	14	255	268	0.749	31.2
epitope12	GCA_005890285.1	TMR47460.1	85.7	14	2	0	1	14	255	268	0.749	31.2
epitope12	GCA_005890345.1	TMR56133.1	85.7	14	2	0	1	14	255	268	0.749	31.2
epitope12	GCA_005890355.1	TMR72965.1	85.7	14	2	0	1	14	255	268	0.749	31.2
epitope12	GCA_005890375.1	TMR68358.1	85.7	14	2	0	1	14	255	268	0.749	31.2
epitope12	GCA_005890385.1	TMR80485.1	85.7	14	2	0	1	14	255	268	0.749	31.2
epitope12	GCA_005890435.1	TMR78242.1	85.7	14	2	0	1	14	255	268	0.749	31.2
epitope12	GCA_005890445.1	TMR82965.1	85.7	14	2	0	1	14	255	268	0.749	31.2
epitope12	GCA_005890475.1	TMR42849.1	85.7	14	2	0	1	14	255	268	0.749	31.2
epitope12	GCA_005890485.1	TMR53923.1	85.7	14	2	0	1	14	255	268	0.749	31.2
epitope12	GCA_005890525.1	TMR59765.1	85.7	14	2	0	1	14	255	268	0.749	31.2
epitope12	GCA_005890545.1	TMR67186.1	85.7	14	2	0	1	14	255	268	0.749	31.2
epitope12	GCA_005890555.1	TMR66428.1	85.7	14	2	0	1	14	255	268	0.749	31.2
epitope12	GCA_005890575.1	TMR68442.1	85.7	14	2	0	1	14	255	268	0.749	31.2
epitope12	GCA_005890605.1	TMR73367.1	85.7	14	2	0	1	14	255	268	0.749	31.2
epitope12	GCA_009495735.1	MQP90100.1	85.7	14	2	0	1	14	255	268	0.749	31.2
epitope12	GCA_009495895.1	MQP68997.1	85.7	14	2	0	1	14	255	268	0.749	31.2
epitope12	GCA_009495955.1	MQQ38304.1	85.7	14	2	0	1	14	255	268	0.749	31.2
epitope12	GCA_009496035.1	MQQ55352.1	85.7	14	2	0	1	14	255	268	0.749	31.2
epitope12	GCA_009496045.1	MQQ16917.1	85.7	14	2	0	1	14	255	268	0.749	31.2
epitope12	GCA_009496065.1	MQQ42373.1	85.7	14	2	0	1	14	255	268	0.749	31.2
epitope12	GCA_009496075.1	MQP91873.1	85.7	14	2	0	1	14	255	268	0.749	31.2
epitope12	GCA_009496165.1	MQQ68662.1	85.7	14	2	0	1	14	255	268	0.749	31.2
epitope12	GCA_009496335.1	MQQ53717.1	85.7	14	2	0	1	14	255	268	0.749	31.2
epitope12	GCA_009496355.1	MQP88234.1	85.7	14	2	0	1	14	255	268	0.749	31.2
epitope12	GCA_009496395.1	MQQ63278.1	85.7	14	2	0	1	14	255	268	0.749	31.2
epitope12	GCA_009496435.1	MQQ03980.1	85.7	14	2	0	1	14	255	268	0.749	31.2
epitope12	GCA_009496505.1	MQP97804.1	85.7	14	2	0	1	14	255	268	0.749	31.2
epitope12	GCA_009496725.1	MQQ27368.1	85.7	14	2	0	1	14	255	268	0.749	31.2
epitope12	GCA_009496735.1	MQQ06112.1	85.7	14	2	0	1	14	255	268	0.749	31.2
epitope12	GCA_009496755.1	MQQ25374.1	85.7	14	2	0	1	14	255	268	0.749	31.2
epitope12	GCA_009496795.1	MQQ47911.1	85.7	14	2	0	1	14	255	268	0.749	31.2
epitope12	GCA_009496805.1	MQQ15039.1	85.7	14	2	0	1	14	255	268	0.749	31.2
epitope12	GCA_009496815.1	MQP59513.1	85.7	14	2	0	1	14	255	268	0.749	31.2
epitope12	GCA_009496835.1	MQP70990.1	85.7	14	2	0	1	14	255	268	0.749	31.2
epitope12	GCA_009496895.1	MQQ11230.1	85.7	14	2	0	1	14	255	268	0.749	31.2
epitope12	GCA_011714665.1	NIB63532.1	85.7	14	2	0	1	14	255	268	0.749	31.2
epitope12	GCA_011714685.1	NIB77961.1	85.7	14	2	0	1	14	255	268	0.749	31.2
epitope12	GCA_011714705.1	NIB66918.1	85.7	14	2	0	1	14	255	268	0.749	31.2
epitope12	GCA_011714745.1	NIB82238.1	85.7	14	2	0	1	14	255	268	0.749	31.2
epitope12	GCA_011714755.1	NIB80084.1	85.7	14	2	0	1	14	255	268	0.749	31.2
epitope12	GCA_011714795.1	NIB73864.1	85.7	14	2	0	1	14	255	268	0.749	31.2
epitope12	GCA_011714825.1	NIB90520.1	85.7	14	2	0	1	14	255	268	0.749	31.2
epitope12	GCA_011714835.1	NIB97233.1	85.7	14	2	0	1	14	255	268	0.749	31.2
epitope12	GCA_011714855.1	NIB88247.1	85.7	14	2	0	1	14	255	268	0.749	31.2
epitope12	GCA_011714895.1	NIB92114.1	85.7	14	2	0	1	14	255	268	0.749	31.2
epitope12	GCA_011714915.1	NIB93837.1	85.7	14	2	0	1	14	255	268	0.749	31.2
epitope12	GCA_011714925.1	NIB71868.1	85.7	14	2	0	1	14	255	268	0.749	31.2
epitope12	GCA_011714955.1	NIB86231.1	85.7	14	2	0	1	14	255	268	0.749	31.2
epitope12	GCA_013047165.1	QJS36519.1	85.7	14	2	0	1	14	255	268	0.749	31.2
epitope12	GCA_013305725.1	QKL32884.1	85.7	14	2	0	1	14	255	268	0.749	31.2
epitope12	GCA_015700075.1	MBF9605701.1	85.7	14	2	0	1	14	255	268	0.749	31.2
epitope12	GCA_015700175.1	MBF9641368.1	85.7	14	2	0	1	14	255	268	0.749	31.2
epitope12	GCA_015700525.1	MBF9674855.1	85.7	14	2	0	1	14	255	268	0.749	31.2
epitope12	GCA_015838875.1	QPN87251.1	85.7	14	2	0	1	14	255	268	0.749	31.2
epitope12	GCA_015839035.1	QPN85255.1	85.7	14	2	0	1	14	255	268	0.749	31.2
epitope12	GCA_015839235.1	QPN83201.1	85.7	14	2	0	1	14	255	268	0.749	31.2
epitope12	GCA_015840115.1	QPN72740.1	85.7	14	2	0	1	14	255	268	0.749	31.2
epitope12	GCA_017569245.1	QTE32456.1	85.7	14	2	0	1	14	255	268	0.749	31.2
epitope12	GCA_019456715.1	MBW8105249.1	85.7	14	2	0	1	14	255	268	0.749	31.2
epitope12	GCA_019456735.1	MBW8099125.1	85.7	14	2	0	1	14	255	268	0.749	31.2
epitope12	GCA_019456815.1	MBW8117704.1	85.7	14	2	0	1	14	255	268	0.749	31.2
epitope12	GCA_019456835.1	MBW8145150.1	85.7	14	2	0	1	14	255	268	0.749	31.2
epitope12	GCA_019456855.1	MBW8143851.1	85.7	14	2	0	1	14	255	268	0.749	31.2
epitope12	GCA_019456875.1	MBW8105971.1	85.7	14	2	0	1	14	255	268	0.749	31.2
epitope12	GCA_020097335.1	UBH58921.1	85.7	14	2	0	1	14	255	268	0.749	31.2
epitope12	GCA_021398235.1	UIK85741.1	85.7	14	2	0	1	14	255	268	0.749	31.2
epitope12	GCA_022068285.1	UKP60200.1	85.7	14	2	0	1	14	255	268	0.749	31.2
epitope12	GCA_022068525.1	UKP64138.1	85.7	14	2	0	1	14	255	268	0.749	31.2
epitope12	GCA_022069005.1	UKP27888.1	85.7	14	2	0	1	14	255	268	0.749	31.2
epitope12	GCA_022069325.1	UKP33898.1	85.7	14	2	0	1	14	255	268	0.749	31.2
epitope12	GCA_022069485.1	UKP38347.1	85.7	14	2	0	1	14	255	268	0.749	31.2
epitope12	GCA_022069505.1	UKP40269.1	85.7	14	2	0	1	14	255	268	0.749	31.2
epitope12	GCA_022069545.1	UKP41748.1	85.7	14	2	0	1	14	255	268	0.749	31.2
epitope12	GCA_022070465.1	UKP74207.1	85.7	14	2	0	1	14	255	268	0.749	31.2
epitope12	GCA_022070485.1	UKP15875.1	85.7	14	2	0	1	14	255	268	0.749	31.2
epitope12	GCA_022070545.1	UKP18383.1	85.7	14	2	0	1	14	255	268	0.749	31.2
epitope12	GCA_022070565.1	UKP19973.1	85.7	14	2	0	1	14	255	268	0.749	31.2
epitope12	GCA_022075545.1	UKP78549.1	85.7	14	2	0	1	14	255	268	0.749	31.2
epitope12	GCA_022075645.1	UKP76191.1	85.7	14	2	0	1	14	255	268	0.749	31.2
epitope12	GCA_022318405.1	ULE47822.1	85.7	14	2	0	1	14	255	268	0.749	31.2
epitope12	GCA_022318425.1	ULE49738.1	85.7	14	2	0	1	14	255	268	0.749	31.2
epitope12	GCA_022318505.1	ULE57194.1	85.7	14	2	0	1	14	255	268	0.749	31.2
epitope12	GCA_024089355.1	USV27456.1	85.7	14	2	0	1	14	255	268	0.749	31.2
epitope12	GCA_026782865.1	MCY7163914.1	85.7	14	2	0	1	14	255	268	0.749	31.2
epitope12	GCA_026782895.1	MCY7169991.1	85.7	14	2	0	1	14	255	268	0.749	31.2
epitope12	GCA_030217155.1	MDK7133211.1	85.7	14	2	0	1	14	255	268	0.749	31.2
epitope12	GCA_900475515.1	SQG34026.1	85.7	14	2	0	1	14	255	268	0.749	31.2
epitope12	GCA_900475805.1	SQG98412.1	85.7	14	2	0	1	14	255	268	0.749	31.2
epitope12	GCA_900693025.1	VFI35582.1	85.7	14	2	0	1	14	255	268	0.749	31.2
epitope12	GCA_901542415.1	VTS27915.1	85.7	14	2	0	1	14	255	268	0.749	31.2
epitope12	GCA_000186445.1	EFV97300.1	92.9	14	1	0	1	14	254	267	0.749	31.2
epitope12	GCA_002197205.1	ASA79683.1	92.9	14	1	0	1	14	254	267	0.749	31.2
epitope12	GCA_006874565.1	QDK30072.1	92.9	14	1	0	1	14	254	267	0.749	31.2
epitope12	GCA_013414325.1	QLH18738.1	92.9	14	1	0	1	14	254	267	0.749	31.2
epitope12	GCA_031203395.1	WMT99087.1	92.9	14	1	0	1	14	254	267	0.749	31.2
epitope12	GCA_900458965.1	SQA19253.1	92.9	14	1	0	1	14	254	267	0.749	31.2
epitope15	GCA_000223255.2	EGV03957.1	100	15	0	0	1	15	257	271	0.0613	34.3
epitope15	GCA_000187465.1	EFX36571.1	100	15	0	0	1	15	256	270	0.0613	34.3
epitope15	GCA_000223335.2	EGV11392.1	100	15	0	0	1	15	256	270	0.0613	34.3
epitope15	GCA_000260755.1	EIG40246.1	100	15	0	0	1	15	256	270	0.0613	34.3
epitope15	GCA_000279535.1	EJG85795.1	100	15	0	0	1	15	256	270	0.0613	34.3
epitope15	GCA_000479315.1	AGY38454.1	100	15	0	0	1	15	256	270	0.0613	34.3
epitope15	GCA_001553685.1	AMD97334.1	100	15	0	0	1	15	256	270	0.0613	34.3
epitope15	GCA_001579645.1	KXU14430.1	100	15	0	0	1	15	256	270	0.0613	34.3
epitope15	GCA_001587175.1	AMP66848.1	100	15	0	0	1	15	256	270	0.0613	34.3
epitope15	GCA_001808865.1	OFN79575.1	100	15	0	0	1	15	256	270	0.0613	34.3
epitope15	GCA_001814215.1	OFQ05489.1	100	15	0	0	1	15	256	270	0.0613	34.3
epitope15	GCA_003438245.1	RGM74146.1	100	15	0	0	1	15	256	270	0.0613	34.3
epitope15	GCA_003603405.1	RJU24784.1	100	15	0	0	1	15	256	270	0.0613	34.3
epitope15	GCA_003603595.1	RJU51084.1	100	15	0	0	1	15	256	270	0.0613	34.3
epitope15	GCA_003627135.1	AYF94316.1	100	15	0	0	1	15	256	270	0.0613	34.3
epitope15	GCA_003943625.1	RSK11961.1	100	15	0	0	1	15	256	270	0.0613	34.3
epitope15	GCA_003943675.1	RSK05160.1	100	15	0	0	1	15	256	270	0.0613	34.3
epitope15	GCA_003944345.1	RSK00303.1	100	15	0	0	1	15	256	270	0.0613	34.3
epitope15	GCA_004166885.1	RYS60573.1	100	15	0	0	1	15	256	270	0.0613	34.3
epitope15	GCA_004785935.1	TGN92169.1	100	15	0	0	1	15	256	270	0.0613	34.3
epitope15	GCA_006385805.1	TPE38083.1	100	15	0	0	1	15	256	270	0.0613	34.3
epitope15	GCA_009716795.1	MTQ41306.1	100	15	0	0	1	15	256	270	0.0613	34.3
epitope15	GCA_013394695.1	QLF55366.1	100	15	0	0	1	15	256	270	0.0613	34.3
epitope15	GCA_016642415.1	MBK4774340.1	100	15	0	0	1	15	256	270	0.0613	34.3
epitope15	GCA_018499575.1	MBT0950650.1	100	15	0	0	1	15	256	270	0.0613	34.3
epitope15	GCA_019929625.1	MBZ2121231.1	100	15	0	0	1	15	256	270	0.0613	34.3
epitope15	GCA_019929665.1	MBZ2125005.1	100	15	0	0	1	15	256	270	0.0613	34.3
epitope15	GCA_019930005.1	MBZ2159034.1	100	15	0	0	1	15	256	270	0.0613	34.3
epitope15	GCA_021341835.1	MCE3591149.1	100	15	0	0	1	15	256	270	0.0613	34.3
epitope15	GCA_021595565.1	MCF4964289.1	100	15	0	0	1	15	256	270	0.0613	34.3
epitope15	GCA_024294705.1	MCP8996688.1	100	15	0	0	1	15	256	270	0.0613	34.3
epitope15	GCA_024294745.1	MCP8993304.1	100	15	0	0	1	15	256	270	0.0613	34.3
epitope15	GCA_024295385.1	MCP9075718.1	100	15	0	0	1	15	256	270	0.0613	34.3
epitope15	GCA_024295985.1	MCP9088532.1	100	15	0	0	1	15	256	270	0.0613	34.3
epitope15	GCA_030228465.1	MDK8386999.1	100	15	0	0	1	15	256	270	0.0613	34.3
epitope15	GCA_030233945.1	MDK8777362.1	100	15	0	0	1	15	256	270	0.0613	34.3
epitope15	GCA_030440055.1	MDN5024383.1	100	15	0	0	1	15	256	270	0.0613	34.3
epitope15	GCA_030545605.1	MDO6228500.1	100	15	0	0	1	15	256	270	0.0613	34.3
epitope15	GCA_900459415.1	SUN82137.1	100	15	0	0	1	15	256	270	0.0613	34.3
epitope15	GCA_000186465.1	EFV98996.1	93.3	15	1	0	1	15	256	270	0.115	33.5
epitope15	GCA_000222745.2	EGU62261.1	93.3	15	1	0	1	15	256	270	0.115	33.5
epitope15	GCA_000479335.1	AGY39936.1	93.3	15	1	0	1	15	256	270	0.115	33.5
epitope15	GCA_004125815.1	RXV55304.1	93.3	15	1	0	1	15	256	270	0.115	33.5
epitope15	GCA_018364115.1	MBS4897657.1	93.3	15	1	0	1	15	256	270	0.115	33.5
epitope15	GCA_019930045.1	MBZ2154044.1	93.3	15	1	0	1	15	256	270	0.115	33.5
epitope15	GCA_022240605.1	MCG5642338.1	93.3	15	1	0	1	15	256	270	0.115	33.5
epitope15	GCA_900476055.1	SQH66696.1	93.3	15	1	0	1	15	256	270	0.115	33.5
epitope15	GCA_000187585.1	EFX40438.1	93.3	15	1	0	1	15	256	270	0.214	32.7
epitope15	GCA_000215385.2	EGL84499.1	93.3	15	1	0	1	15	256	270	0.214	32.7
epitope15	GCA_000963255.1	KJU90264.1	93.3	15	1	0	1	15	256	270	0.214	32.7
epitope15	GCA_001839505.1	OHS85529.1	93.3	15	1	0	1	15	256	270	0.214	32.7
epitope15	GCA_021497945.1	UJD01956.1	93.3	15	1	0	1	15	256	270	0.214	32.7
epitope15	GCA_024295705.1	MCP9055849.1	93.3	15	1	0	1	15	256	270	0.214	32.7
epitope15	GCA_024295885.1	MCP9080792.1	93.3	15	1	0	1	15	256	270	0.214	32.7
epitope15	GCA_000960085.1	KJQ75400.1	93.3	15	1	0	1	15	255	269	0.214	32.7
epitope15	GCA_019929565.1	MBZ2112758.1	93.3	15	1	0	1	15	255	269	0.214	32.7
epitope15	GCA_019929575.1	MBZ2110866.1	93.3	15	1	0	1	15	255	269	0.214	32.7
epitope15	GCA_019929605.1	MBZ2118308.1	93.3	15	1	0	1	15	255	269	0.214	32.7
epitope15	GCA_000307535.1	AFV38060.1	93.3	15	1	0	1	15	255	269	0.401	32
epitope15	GCA_000993765.1	AKG27923.1	93.3	15	1	0	1	15	255	269	0.401	32
epitope15	GCA_001547835.1	BAQ53101.1	93.3	15	1	0	1	15	255	269	0.401	32
epitope15	GCA_001982785.1	ONG57766.1	93.3	15	1	0	1	15	255	269	0.401	32
epitope15	GCA_002055535.1	CKG95035.1	93.3	15	1	0	1	15	255	269	0.401	32
epitope15	GCA_004028355.1	QAB34647.1	93.3	15	1	0	1	15	255	269	0.401	32
epitope15	GCA_005162405.1	QCK64212.1	93.3	15	1	0	1	15	255	269	0.401	32
epitope15	GCA_019342945.1	QXX57877.1	93.3	15	1	0	1	15	255	269	0.401	32
epitope15	GCA_900474885.1	SQF19625.1	93.3	15	1	0	1	15	255	269	0.401	32
epitope15	GCA_001560895.1	AMH88916.1	93.3	15	1	0	1	15	255	269	0.548	31.6
epitope15	GCA_002014875.1	OOR80273.1	93.3	15	1	0	1	15	255	269	0.548	31.6
epitope15	GCA_002096815.1	ORO97489.1	93.3	15	1	0	1	15	255	269	0.548	31.6
epitope15	GCA_002096835.1	ORO93067.1	93.3	15	1	0	1	15	255	269	0.548	31.6
epitope15	GCA_002096895.1	ORO98641.1	93.3	15	1	0	1	15	255	269	0.548	31.6
epitope15	GCA_002096935.1	ORP03127.1	93.3	15	1	0	1	15	255	269	0.548	31.6
epitope15	GCA_009496385.1	MQQ64908.1	93.3	15	1	0	1	15	255	269	0.548	31.6
epitope15	GCA_020640935.1	MCC0092308.1	93.3	15	1	0	1	15	255	269	0.548	31.6
epitope15	GCA_000215365.2	EGL86666.1	86.7	15	2	0	1	15	256	270	0.749	31.2
epitope15	GCA_000222705.2	EGU62576.1	86.7	15	2	0	1	15	256	270	0.749	31.2
epitope15	GCA_000235485.1	EHI76219.1	93.3	15	1	0	1	15	256	270	0.749	31.2
epitope15	GCA_024295665.1	MCP9015275.1	86.7	15	2	0	1	15	256	270	0.749	31.2
epitope15	GCA_000027165.1	CBJ22141.1	93.3	15	1	0	1	15	255	269	0.749	31.2
epitope15	GCA_000148585.3	QBZ11593.1	93.3	15	1	0	1	15	255	269	0.749	31.2
epitope15	GCA_000722695.1	KEQ34733.1	93.3	15	1	0	1	15	255	269	0.749	31.2
epitope15	GCA_000722705.1	KEQ40537.1	93.3	15	1	0	1	15	255	269	0.749	31.2
epitope15	GCA_000722765.2	QBZ13322.1	93.3	15	1	0	1	15	255	269	0.749	31.2
epitope15	GCA_002014755.1	OOS15666.1	93.3	15	1	0	1	15	255	269	0.749	31.2
epitope15	GCA_002014795.1	OOS19002.1	93.3	15	1	0	1	15	255	269	0.749	31.2
epitope15	GCA_002096735.1	ORO86299.1	93.3	15	1	0	1	15	255	269	0.749	31.2
epitope15	GCA_002860825.1	PKZ98159.1	93.3	15	1	0	1	15	255	269	0.749	31.2
epitope15	GCA_002871315.1	PMB85387.1	93.3	15	1	0	1	15	255	269	0.749	31.2
epitope15	GCA_009496905.1	MQQ01481.1	93.3	15	1	0	1	15	255	269	0.749	31.2
epitope15	GCA_009730515.1	QGS42127.1	93.3	15	1	0	1	15	255	269	0.749	31.2
epitope15	GCA_019047825.1	QXA54777.1	93.3	15	1	0	1	15	255	269	0.749	31.2
epitope15	GCA_019929505.1	MBZ2103651.1	93.3	15	1	0	1	15	255	269	0.749	31.2
epitope15	GCA_031191225.1	WMS25962.1	93.3	15	1	0	1	15	255	269	0.749	31.2
epitope15	GCA_900459425.1	SUN75276.1	93.3	15	1	0	1	15	255	269	0.749	31.2
epitope16	GCA_000186465.1	EFV98996.1	100	15	0	0	1	15	207	221	0.157	33.1
epitope16	GCA_000191105.1	EGC24957.1	100	15	0	0	1	15	207	221	0.157	33.1
epitope16	GCA_000191125.1	EGC27566.1	100	15	0	0	1	15	207	221	0.157	33.1
epitope16	GCA_000192205.1	EGD31831.1	100	15	0	0	1	15	207	221	0.157	33.1
epitope16	GCA_000192245.1	EGD36276.1	100	15	0	0	1	15	207	221	0.157	33.1
epitope16	GCA_000192275.1	EGD38541.1	100	15	0	0	1	15	207	221	0.157	33.1
epitope16	GCA_000194945.1	EGF07636.1	100	15	0	0	1	15	207	221	0.157	33.1
epitope16	GCA_000195125.1	EGF20957.1	100	15	0	0	1	15	207	221	0.157	33.1
epitope16	GCA_000212795.1	EGJ44350.1	100	15	0	0	1	15	207	221	0.157	33.1
epitope16	GCA_000212815.1	EGJ38147.1	100	15	0	0	1	15	207	221	0.157	33.1
epitope16	GCA_000212835.1	EGJ39188.1	100	15	0	0	1	15	207	221	0.157	33.1
epitope16	GCA_000220275.1	EGQ23818.1	100	15	0	0	1	15	207	221	0.157	33.1
epitope16	GCA_000220315.1	EGQ20650.1	100	15	0	0	1	15	207	221	0.157	33.1
epitope16	GCA_000222745.2	EGU62261.1	100	15	0	0	1	15	207	221	0.157	33.1
epitope16	GCA_000286495.1	EJO17830.1	100	15	0	0	1	15	207	221	0.157	33.1
epitope16	GCA_000479315.1	AGY38454.1	100	15	0	0	1	15	207	221	0.157	33.1
epitope16	GCA_000479335.1	AGY39936.1	100	15	0	0	1	15	207	221	0.157	33.1
epitope16	GCA_001587175.1	AMP66848.1	100	15	0	0	1	15	207	221	0.157	33.1
epitope16	GCA_003438245.1	RGM74146.1	100	15	0	0	1	15	207	221	0.157	33.1
epitope16	GCA_003603405.1	RJU24784.1	100	15	0	0	1	15	207	221	0.157	33.1
epitope16	GCA_003603595.1	RJU51084.1	100	15	0	0	1	15	207	221	0.157	33.1
epitope16	GCA_003627135.1	AYF94316.1	100	15	0	0	1	15	207	221	0.157	33.1
epitope16	GCA_003942265.1	RSI25170.1	100	15	0	0	1	15	207	221	0.157	33.1
epitope16	GCA_003942295.1	RSI19499.1	100	15	0	0	1	15	207	221	0.157	33.1
epitope16	GCA_003942375.1	RSI28076.1	100	15	0	0	1	15	207	221	0.157	33.1
epitope16	GCA_003942385.1	RSI31281.1	100	15	0	0	1	15	207	221	0.157	33.1
epitope16	GCA_003942405.1	RSI41056.1	100	15	0	0	1	15	207	221	0.157	33.1
epitope16	GCA_003943625.1	RSK11961.1	100	15	0	0	1	15	207	221	0.157	33.1
epitope16	GCA_003943675.1	RSK05160.1	100	15	0	0	1	15	207	221	0.157	33.1
epitope16	GCA_003943735.1	RSI29803.1	100	15	0	0	1	15	207	221	0.157	33.1
epitope16	GCA_003943755.1	RSI36061.1	100	15	0	0	1	15	207	221	0.157	33.1
epitope16	GCA_003944125.1	RSJ39601.1	100	15	0	0	1	15	207	221	0.157	33.1
epitope16	GCA_003944345.1	RSK00303.1	100	15	0	0	1	15	207	221	0.157	33.1
epitope16	GCA_003944405.1	RSI03005.1	100	15	0	0	1	15	207	221	0.157	33.1
epitope16	GCA_003944415.1	RSI00895.1	100	15	0	0	1	15	207	221	0.157	33.1
epitope16	GCA_003944475.1	RSI10202.1	100	15	0	0	1	15	207	221	0.157	33.1
epitope16	GCA_003944485.1	RSI06098.1	100	15	0	0	1	15	207	221	0.157	33.1
epitope16	GCA_004125815.1	RXV55304.1	100	15	0	0	1	15	207	221	0.157	33.1
epitope16	GCA_004166885.1	RYS60573.1	100	15	0	0	1	15	207	221	0.157	33.1
epitope16	GCA_004785935.1	TGN92169.1	100	15	0	0	1	15	207	221	0.157	33.1
epitope16	GCA_006385805.1	TPE38083.1	100	15	0	0	1	15	207	221	0.157	33.1
epitope16	GCA_008329445.1	KAA0119726.1	100	15	0	0	1	15	207	221	0.157	33.1
epitope16	GCA_009716795.1	MTQ41306.1	100	15	0	0	1	15	207	221	0.157	33.1
epitope16	GCA_012911545.1	NMH33016.1	100	15	0	0	1	15	207	221	0.157	33.1
epitope16	GCA_016642415.1	MBK4774340.1	100	15	0	0	1	15	207	221	0.157	33.1
epitope16	GCA_018364115.1	MBS4897657.1	100	15	0	0	1	15	207	221	0.157	33.1
epitope16	GCA_019928725.1	MBZ2037313.1	100	15	0	0	1	15	207	221	0.157	33.1
epitope16	GCA_019928845.1	MBZ2026702.1	100	15	0	0	1	15	207	221	0.157	33.1
epitope16	GCA_019928935.1	MBZ2052311.1	100	15	0	0	1	15	207	221	0.157	33.1
epitope16	GCA_019929005.1	MBZ2057041.1	100	15	0	0	1	15	207	221	0.157	33.1
epitope16	GCA_019929015.1	MBZ2061461.1	100	15	0	0	1	15	207	221	0.157	33.1
epitope16	GCA_019929085.1	MBZ2063714.1	100	15	0	0	1	15	207	221	0.157	33.1
epitope16	GCA_019929105.1	MBZ2068025.1	100	15	0	0	1	15	207	221	0.157	33.1
epitope16	GCA_019929145.1	MBZ2065991.1	100	15	0	0	1	15	207	221	0.157	33.1
epitope16	GCA_019929205.1	MBZ2074511.1	100	15	0	0	1	15	207	221	0.157	33.1
epitope16	GCA_019930005.1	MBZ2159034.1	100	15	0	0	1	15	207	221	0.157	33.1
epitope16	GCA_019930045.1	MBZ2154044.1	100	15	0	0	1	15	207	221	0.157	33.1
epitope16	GCA_020729675.1	MCC3167216.1	100	15	0	0	1	15	207	221	0.157	33.1
epitope16	GCA_020729725.1	MCC3171738.1	100	15	0	0	1	15	207	221	0.157	33.1
epitope16	GCA_021341835.1	MCE3591149.1	100	15	0	0	1	15	207	221	0.157	33.1
epitope16	GCA_021595565.1	MCF4964289.1	100	15	0	0	1	15	207	221	0.157	33.1
epitope16	GCA_022240605.1	MCG5642338.1	100	15	0	0	1	15	207	221	0.157	33.1
epitope16	GCA_026781315.1	MCY7027301.1	100	15	0	0	1	15	207	221	0.157	33.1
epitope16	GCA_026781665.1	MCY7032099.1	100	15	0	0	1	15	207	221	0.157	33.1
epitope16	GCA_030228465.1	MDK8386999.1	100	15	0	0	1	15	207	221	0.157	33.1
epitope16	GCA_030233945.1	MDK8777362.1	100	15	0	0	1	15	207	221	0.157	33.1
epitope16	GCA_900475045.1	SQF34654.1	100	15	0	0	1	15	207	221	0.157	33.1
epitope16	GCA_900475505.1	SQG30180.1	100	15	0	0	1	15	207	221	0.157	33.1
epitope16	GCA_900476055.1	SQH66696.1	100	15	0	0	1	15	207	221	0.157	33.1
epitope19	GCA_000187505.1	EFX38965.1	100	15	0	0	1	15	104	118	0.0612	34.3
epitope19	GCA_000180035.1	EFQ55987.1	100	15	0	0	1	15	94	108	0.0613	34.3
epitope19	GCA_000222725.2	EGU65223.1	100	15	0	0	1	15	94	108	0.0613	34.3
epitope19	GCA_000448565.1	EQC77356.1	100	15	0	0	1	15	94	108	0.0613	34.3
epitope19	GCA_000507765.1	ETD14356.1	100	15	0	0	1	15	94	108	0.0613	34.3
epitope19	GCA_000963275.1	KJU89187.1	100	15	0	0	1	15	94	108	0.0613	34.3
epitope19	GCA_001808725.1	OFN92683.1	100	15	0	0	1	15	94	108	0.0613	34.3
epitope19	GCA_001808745.1	OFN89961.1	100	15	0	0	1	15	94	108	0.0613	34.3
epitope19	GCA_001812015.1	OFK13134.1	100	15	0	0	1	15	94	108	0.0613	34.3
epitope19	GCA_001813105.1	OFR29208.1	100	15	0	0	1	15	94	108	0.0613	34.3
epitope19	GCA_001813295.1	OFR15418.1	100	15	0	0	1	15	94	108	0.0613	34.3
epitope19	GCA_001813505.1	OFQ89569.1	100	15	0	0	1	15	94	108	0.0613	34.3
epitope19	GCA_001813675.1	OFQ63362.1	100	15	0	0	1	15	94	108	0.0613	34.3
epitope19	GCA_001815045.1	OFP08590.1	100	15	0	0	1	15	94	108	0.0613	34.3
epitope19	GCA_001837905.1	OHQ87190.1	100	15	0	0	1	15	94	108	0.0613	34.3
epitope19	GCA_003437975.1	RGM05241.1	100	15	0	0	1	15	94	108	0.0613	34.3
epitope19	GCA_003469565.1	RHE66240.1	100	15	0	0	1	15	94	108	0.0613	34.3
epitope19	GCA_003942525.1	RSI55520.1	100	15	0	0	1	15	94	108	0.0613	34.3
epitope19	GCA_004127205.1	RXX19093.1	100	15	0	0	1	15	94	108	0.0613	34.3
epitope19	GCA_008727815.1	QEW09884.1	100	15	0	0	1	15	94	108	0.0613	34.3
epitope19	GCA_009717525.1	MTR40673.1	100	15	0	0	1	15	94	108	0.0613	34.3
epitope19	GCA_009717535.1	MTR60492.1	100	15	0	0	1	15	94	108	0.0613	34.3
epitope19	GCA_009717545.1	MTR64344.1	100	15	0	0	1	15	94	108	0.0613	34.3
epitope19	GCA_009717575.1	MTR68962.1	100	15	0	0	1	15	94	108	0.0613	34.3
epitope19	GCA_009717595.1	MTR53819.1	100	15	0	0	1	15	94	108	0.0613	34.3
epitope19	GCA_009717625.1	MTR55668.1	100	15	0	0	1	15	94	108	0.0613	34.3
epitope19	GCA_009717635.1	MTR66164.1	100	15	0	0	1	15	94	108	0.0613	34.3
epitope19	GCA_009717665.1	MTR70523.1	100	15	0	0	1	15	94	108	0.0613	34.3
epitope19	GCA_009717675.1	MTR61944.1	100	15	0	0	1	15	94	108	0.0613	34.3
epitope19	GCA_009717705.1	MTS02912.1	100	15	0	0	1	15	94	108	0.0613	34.3
epitope19	GCA_009717715.1	MTS04629.1	100	15	0	0	1	15	94	108	0.0613	34.3
epitope19	GCA_009717735.1	MTS12614.1	100	15	0	0	1	15	94	108	0.0613	34.3
epitope19	GCA_009717765.1	MTS00974.1	100	15	0	0	1	15	94	108	0.0613	34.3
epitope19	GCA_009717775.1	MTS06557.1	100	15	0	0	1	15	94	108	0.0613	34.3
epitope19	GCA_009717805.1	MTS10144.1	100	15	0	0	1	15	94	108	0.0613	34.3
epitope19	GCA_009717815.1	MTS08997.1	100	15	0	0	1	15	94	108	0.0613	34.3
epitope19	GCA_009717845.1	MTR98958.1	100	15	0	0	1	15	94	108	0.0613	34.3
epitope19	GCA_014435245.1	MBC8776525.1	100	15	0	0	1	15	94	108	0.0613	34.3
epitope19	GCA_016642265.1	MBK4780069.1	100	15	0	0	1	15	94	108	0.0613	34.3
epitope19	GCA_016648825.1	MBK5174161.1	100	15	0	0	1	15	94	108	0.0613	34.3
epitope19	GCA_016648855.1	MBK5032268.1	100	15	0	0	1	15	94	108	0.0613	34.3
epitope19	GCA_016648925.1	MBK5057346.1	100	15	0	0	1	15	94	108	0.0613	34.3
epitope19	GCA_018127725.1	QUB38192.1	100	15	0	0	1	15	94	108	0.0613	34.3
epitope19	GCA_018367615.1	MBS5356448.1	100	15	0	0	1	15	94	108	0.0613	34.3
epitope19	GCA_018367695.1	MBS5357958.1	100	15	0	0	1	15	94	108	0.0613	34.3
epitope19	GCA_018371015.1	MBS5754386.1	100	15	0	0	1	15	94	108	0.0613	34.3
epitope19	GCA_018379295.1	MBS6741782.1	100	15	0	0	1	15	94	108	0.0613	34.3
epitope19	GCA_018499385.1	MBT0925535.1	100	15	0	0	1	15	94	108	0.0613	34.3
epitope19	GCA_018499465.1	MBT0907471.1	100	15	0	0	1	15	94	108	0.0613	34.3
epitope19	GCA_018499505.1	MBT0926612.1	100	15	0	0	1	15	94	108	0.0613	34.3
epitope19	GCA_019929185.1	MBZ2078284.1	100	15	0	0	1	15	94	108	0.0613	34.3
epitope19	GCA_019929235.1	MBZ2090376.1	100	15	0	0	1	15	94	108	0.0613	34.3
epitope19	GCA_020554365.1	MCB7061039.1	100	15	0	0	1	15	94	108	0.0613	34.3
epitope19	GCA_020560885.1	MCB6479715.1	100	15	0	0	1	15	94	108	0.0613	34.3
epitope19	GCA_024294625.1	MCP8992129.1	100	15	0	0	1	15	94	108	0.0613	34.3
epitope19	GCA_024294725.1	MCP8990434.1	100	15	0	0	1	15	94	108	0.0613	34.3
epitope19	GCA_024295365.1	MCP9095863.1	100	15	0	0	1	15	94	108	0.0613	34.3
epitope19	GCA_024295505.1	MCP9045440.1	100	15	0	0	1	15	94	108	0.0613	34.3
epitope19	GCA_024295545.1	MCP9093844.1	100	15	0	0	1	15	94	108	0.0613	34.3
epitope19	GCA_024295565.1	MCP9035003.1	100	15	0	0	1	15	94	108	0.0613	34.3
epitope19	GCA_024295585.1	MCP9003220.1	100	15	0	0	1	15	94	108	0.0613	34.3
epitope19	GCA_024295715.1	MCP9054600.1	100	15	0	0	1	15	94	108	0.0613	34.3
epitope19	GCA_024295745.1	MCP9041839.1	100	15	0	0	1	15	94	108	0.0613	34.3
epitope19	GCA_024295765.1	MCP9033709.1	100	15	0	0	1	15	94	108	0.0613	34.3
epitope19	GCA_024295785.1	MCP9068271.1	100	15	0	0	1	15	94	108	0.0613	34.3
epitope19	GCA_024295855.1	MCP9071681.1	100	15	0	0	1	15	94	108	0.0613	34.3
epitope19	GCA_024295925.1	MCP9097646.1	100	15	0	0	1	15	94	108	0.0613	34.3
epitope19	GCA_024296025.1	MCP9009484.1	100	15	0	0	1	15	94	108	0.0613	34.3
epitope19	GCA_024463135.1	MCQ5186577.1	100	15	0	0	1	15	94	108	0.0613	34.3
epitope19	GCA_024655665.1	MCR4485982.1	100	15	0	0	1	15	94	108	0.0613	34.3
epitope19	GCA_028325865.1	MDB8619357.1	100	15	0	0	1	15	94	108	0.0613	34.3
epitope19	GCA_028325895.1	MDB8627265.1	100	15	0	0	1	15	94	108	0.0613	34.3
epitope19	GCA_028325965.1	MDB8623456.1	100	15	0	0	1	15	94	108	0.0613	34.3
epitope19	GCA_028325975.1	MDB8616542.1	100	15	0	0	1	15	94	108	0.0613	34.3
epitope19	GCA_028326025.1	MDB8621296.1	100	15	0	0	1	15	94	108	0.0613	34.3
epitope19	GCA_030440045.1	MDN5032245.1	100	15	0	0	1	15	94	108	0.0613	34.3
epitope19	GCA_030545615.1	MDO6230501.1	100	15	0	0	1	15	94	108	0.0613	34.3
epitope19	GCA_018367605.1	MBS5355432.1	100	15	0	0	1	15	94	108	0.0616	34.3
epitope20	GCA_000187505.1	EFX38965.1	100	15	0	0	1	15	268	282	0.0327	35
epitope20	GCA_000180035.1	EFQ55987.1	100	15	0	0	1	15	258	272	0.0328	35
epitope20	GCA_000222725.2	EGU65223.1	100	15	0	0	1	15	258	272	0.0328	35
epitope20	GCA_000314795.2	EKS20847.1	100	15	0	0	1	15	258	272	0.0328	35
epitope20	GCA_000448565.1	EQC77356.1	100	15	0	0	1	15	258	272	0.0328	35
epitope20	GCA_000507765.1	ETD14356.1	100	15	0	0	1	15	258	272	0.0328	35
epitope20	GCA_000963275.1	KJU89187.1	100	15	0	0	1	15	258	272	0.0328	35
epitope20	GCA_001808725.1	OFN92683.1	100	15	0	0	1	15	258	272	0.0328	35
epitope20	GCA_001808745.1	OFN89961.1	100	15	0	0	1	15	258	272	0.0328	35
epitope20	GCA_001812015.1	OFK13134.1	100	15	0	0	1	15	258	272	0.0328	35
epitope20	GCA_001813105.1	OFR29208.1	100	15	0	0	1	15	258	272	0.0328	35
epitope20	GCA_001813295.1	OFR15418.1	100	15	0	0	1	15	258	272	0.0328	35
epitope20	GCA_001813505.1	OFQ89569.1	100	15	0	0	1	15	258	272	0.0328	35
epitope20	GCA_001813675.1	OFQ63362.1	100	15	0	0	1	15	258	272	0.0328	35
epitope20	GCA_001815045.1	OFP08590.1	100	15	0	0	1	15	258	272	0.0328	35
epitope20	GCA_001837905.1	OHQ87190.1	100	15	0	0	1	15	258	272	0.0328	35
epitope20	GCA_003437975.1	RGM05241.1	100	15	0	0	1	15	258	272	0.0328	35
epitope20	GCA_003469565.1	RHE66240.1	100	15	0	0	1	15	258	272	0.0328	35
epitope20	GCA_003942525.1	RSI55520.1	100	15	0	0	1	15	258	272	0.0328	35
epitope20	GCA_004127205.1	RXX19093.1	100	15	0	0	1	15	258	272	0.0328	35
epitope20	GCA_008727815.1	QEW09884.1	100	15	0	0	1	15	258	272	0.0328	35
epitope20	GCA_009717525.1	MTR40673.1	100	15	0	0	1	15	258	272	0.0328	35
epitope20	GCA_009717535.1	MTR60492.1	100	15	0	0	1	15	258	272	0.0328	35
epitope20	GCA_009717545.1	MTR64344.1	100	15	0	0	1	15	258	272	0.0328	35
epitope20	GCA_009717575.1	MTR68962.1	100	15	0	0	1	15	258	272	0.0328	35
epitope20	GCA_009717595.1	MTR53819.1	100	15	0	0	1	15	258	272	0.0328	35
epitope20	GCA_009717625.1	MTR55668.1	100	15	0	0	1	15	258	272	0.0328	35
epitope20	GCA_009717635.1	MTR66164.1	100	15	0	0	1	15	258	272	0.0328	35
epitope20	GCA_009717665.1	MTR70523.1	100	15	0	0	1	15	258	272	0.0328	35
epitope20	GCA_009717675.1	MTR61944.1	100	15	0	0	1	15	258	272	0.0328	35
epitope20	GCA_009717705.1	MTS02912.1	100	15	0	0	1	15	258	272	0.0328	35
epitope20	GCA_009717715.1	MTS04629.1	100	15	0	0	1	15	258	272	0.0328	35
epitope20	GCA_009717735.1	MTS12614.1	100	15	0	0	1	15	258	272	0.0328	35
epitope20	GCA_009717765.1	MTS00974.1	100	15	0	0	1	15	258	272	0.0328	35
epitope20	GCA_009717775.1	MTS06557.1	100	15	0	0	1	15	258	272	0.0328	35
epitope20	GCA_009717815.1	MTS08997.1	100	15	0	0	1	15	258	272	0.0328	35
epitope20	GCA_014435245.1	MBC8776525.1	100	15	0	0	1	15	258	272	0.0328	35
epitope20	GCA_016642265.1	MBK4780069.1	100	15	0	0	1	15	258	272	0.0328	35
epitope20	GCA_016648825.1	MBK5174161.1	100	15	0	0	1	15	258	272	0.0328	35
epitope20	GCA_016648855.1	MBK5032268.1	100	15	0	0	1	15	258	272	0.0328	35
epitope20	GCA_016648925.1	MBK5057346.1	100	15	0	0	1	15	258	272	0.0328	35
epitope20	GCA_018127725.1	QUB38192.1	100	15	0	0	1	15	258	272	0.0328	35
epitope20	GCA_018367615.1	MBS5356448.1	100	15	0	0	1	15	258	272	0.0328	35
epitope20	GCA_018367695.1	MBS5357958.1	100	15	0	0	1	15	258	272	0.0328	35
epitope20	GCA_018371015.1	MBS5754386.1	100	15	0	0	1	15	258	272	0.0328	35
epitope20	GCA_018379295.1	MBS6741782.1	100	15	0	0	1	15	258	272	0.0328	35
epitope20	GCA_018499385.1	MBT0925535.1	100	15	0	0	1	15	258	272	0.0328	35
epitope20	GCA_018499465.1	MBT0907471.1	100	15	0	0	1	15	258	272	0.0328	35
epitope20	GCA_018499505.1	MBT0926612.1	100	15	0	0	1	15	258	272	0.0328	35
epitope20	GCA_019929185.1	MBZ2078284.1	100	15	0	0	1	15	258	272	0.0328	35
epitope20	GCA_019929235.1	MBZ2090376.1	100	15	0	0	1	15	258	272	0.0328	35
epitope20	GCA_020554365.1	MCB7061039.1	100	15	0	0	1	15	258	272	0.0328	35
epitope20	GCA_020560885.1	MCB6479715.1	100	15	0	0	1	15	258	272	0.0328	35
epitope20	GCA_024294625.1	MCP8992129.1	100	15	0	0	1	15	258	272	0.0328	35
epitope20	GCA_024294725.1	MCP8990434.1	100	15	0	0	1	15	258	272	0.0328	35
epitope20	GCA_024295365.1	MCP9095863.1	100	15	0	0	1	15	258	272	0.0328	35
epitope20	GCA_024295505.1	MCP9045440.1	100	15	0	0	1	15	258	272	0.0328	35
epitope20	GCA_024295545.1	MCP9093844.1	100	15	0	0	1	15	258	272	0.0328	35
epitope20	GCA_024295565.1	MCP9035003.1	100	15	0	0	1	15	258	272	0.0328	35
epitope20	GCA_024295585.1	MCP9003220.1	100	15	0	0	1	15	258	272	0.0328	35
epitope20	GCA_024295715.1	MCP9054600.1	100	15	0	0	1	15	258	272	0.0328	35
epitope20	GCA_024295745.1	MCP9041839.1	100	15	0	0	1	15	258	272	0.0328	35
epitope20	GCA_024295765.1	MCP9033709.1	100	15	0	0	1	15	258	272	0.0328	35
epitope20	GCA_024295785.1	MCP9068271.1	100	15	0	0	1	15	258	272	0.0328	35
epitope20	GCA_024295855.1	MCP9071681.1	100	15	0	0	1	15	258	272	0.0328	35
epitope20	GCA_024295925.1	MCP9097646.1	100	15	0	0	1	15	258	272	0.0328	35
epitope20	GCA_024296025.1	MCP9009484.1	100	15	0	0	1	15	258	272	0.0328	35
epitope20	GCA_024463135.1	MCQ5186577.1	100	15	0	0	1	15	258	272	0.0328	35
epitope20	GCA_024655665.1	MCR4485982.1	100	15	0	0	1	15	258	272	0.0328	35
epitope20	GCA_028325865.1	MDB8619357.1	100	15	0	0	1	15	258	272	0.0328	35
epitope20	GCA_028325895.1	MDB8627265.1	100	15	0	0	1	15	258	272	0.0328	35
epitope20	GCA_028325965.1	MDB8623456.1	100	15	0	0	1	15	258	272	0.0328	35
epitope20	GCA_028325975.1	MDB8616542.1	100	15	0	0	1	15	258	272	0.0328	35
epitope20	GCA_028326025.1	MDB8621296.1	100	15	0	0	1	15	258	272	0.0328	35
epitope20	GCA_030440045.1	MDN5032245.1	100	15	0	0	1	15	258	272	0.0328	35
epitope20	GCA_030545615.1	MDO6230501.1	100	15	0	0	1	15	258	272	0.0328	35
epitope20	GCA_018367605.1	MBS5355432.1	100	15	0	0	1	15	258	272	0.033	35
epitope20	GCA_009717805.1	MTS10144.1	93.3	15	1	0	1	15	258	272	0.115	33.5
epitope20	GCA_009717845.1	MTR98958.1	93.3	15	1	0	1	15	258	272	0.115	33.5
epitope20	GCA_000007045.1	AAK99551.1	80	15	3	0	1	15	279	293	0.747	31.2
epitope20	GCA_000019985.1	ACB90039.1	80	15	3	0	1	15	279	293	0.747	31.2
epitope20	GCA_003598235.1	RJP07110.1	80	15	3	0	1	15	256	270	0.749	31.2
epitope20	GCA_005890465.1	TMR45713.1	80	15	3	0	1	15	256	270	0.749	31.2
epitope20	GCA_005890625.1	TMR84121.1	80	15	3	0	1	15	256	270	0.749	31.2
epitope20	GCA_011714735.1	NIB75571.1	80	15	3	0	1	15	256	270	0.749	31.2
epitope20	GCA_015700065.1	MBF9618050.1	80	15	3	0	1	15	256	270	0.749	31.2
epitope20	GCA_015700135.1	MBF9646724.1	80	15	3	0	1	15	256	270	0.749	31.2
epitope20	GCA_019456755.1	MBW8116232.1	80	15	3	0	1	15	256	270	0.749	31.2
epitope20	GCA_021294795.1	MCE2618151.1	80	15	3	0	1	15	256	270	0.749	31.2
epitope20	GCA_000006885.1	AAK74976.1	80	15	3	0	1	15	255	269	0.749	31.2
epitope20	GCA_000014365.2	ABJ55247.1	80	15	3	0	1	15	255	269	0.749	31.2
epitope20	GCA_000018965.1	ACO17165.1	80	15	3	0	1	15	255	269	0.749	31.2
epitope20	GCA_000018985.1	ACO19030.1	80	15	3	0	1	15	255	269	0.749	31.2
epitope20	GCA_000019005.1	ACO20763.1	80	15	3	0	1	15	255	269	0.749	31.2
epitope20	GCA_000019025.1	ACO23042.1	80	15	3	0	1	15	255	269	0.749	31.2
epitope20	GCA_000019265.1	ACA36972.1	80	15	3	0	1	15	255	269	0.749	31.2
epitope20	GCA_000019825.1	ACF54929.1	80	15	3	0	1	15	255	269	0.749	31.2
epitope20	GCA_000026665.1	CAR68606.1	80	15	3	0	1	15	255	269	0.749	31.2
epitope20	GCA_000146975.1	ADM84405.1	80	15	3	0	1	15	255	269	0.749	31.2
epitope20	GCA_000147095.1	ADM91537.1	80	15	3	0	1	15	255	269	0.749	31.2
epitope20	GCA_000148525.2	EFN99473.1	80	15	3	0	1	15	255	269	0.749	31.2
epitope20	GCA_000180515.2	CCM08442.1	80	15	3	0	1	15	255	269	0.749	31.2
epitope20	GCA_000196595.1	ADI69875.1	80	15	3	0	1	15	255	269	0.749	31.2
epitope20	GCA_000210935.1	CBW34375.1	80	15	3	0	1	15	255	269	0.749	31.2
epitope20	GCA_000210955.1	CBW32414.1	80	15	3	0	1	15	255	269	0.749	31.2
epitope20	GCA_000210975.1	CBW36383.1	80	15	3	0	1	15	255	269	0.749	31.2
epitope20	GCA_000210995.1	CCP37474.1	80	15	3	0	1	15	255	269	0.749	31.2
epitope20	GCA_000211015.1	CCP32467.1	80	15	3	0	1	15	255	269	0.749	31.2
epitope20	GCA_000211035.2	CCP30482.1	80	15	3	0	1	15	255	269	0.749	31.2
epitope20	GCA_000211055.2	CCP34441.1	80	15	3	0	1	15	255	269	0.749	31.2
epitope20	GCA_000212515.2	EGJ18914.1	80	15	3	0	1	15	255	269	0.749	31.2
epitope20	GCA_000212535.2	EGJ18063.1	80	15	3	0	1	15	255	269	0.749	31.2
epitope20	GCA_000212555.2	EGJ16768.1	80	15	3	0	1	15	255	269	0.749	31.2
epitope20	GCA_000220085.2	EGP69836.1	80	15	3	0	1	15	255	269	0.749	31.2
epitope20	GCA_000221985.1	AEL10292.1	80	15	3	0	1	15	255	269	0.749	31.2
epitope20	GCA_000231985.2	EHD28181.1	80	15	3	0	1	15	255	269	0.749	31.2
epitope20	GCA_000232445.2	EHD83592.1	80	15	3	0	1	15	255	269	0.749	31.2
epitope20	GCA_000232645.2	EHD99421.1	80	15	3	0	1	15	255	269	0.749	31.2
epitope20	GCA_000232985.2	EHE37254.1	80	15	3	0	1	15	255	269	0.749	31.2
epitope20	GCA_000233105.2	EHE51167.1	80	15	3	0	1	15	255	269	0.749	31.2
epitope20	GCA_000233225.2	EHE62838.1	80	15	3	0	1	15	255	269	0.749	31.2
epitope20	GCA_000233265.2	EHE67987.1	80	15	3	0	1	15	255	269	0.749	31.2
epitope20	GCA_000233305.2	EHE72328.1	80	15	3	0	1	15	255	269	0.749	31.2
epitope20	GCA_000251085.2	AFC95010.1	80	15	3	0	1	15	255	269	0.749	31.2
epitope20	GCA_000251385.2	EHZ10652.1	80	15	3	0	1	15	255	269	0.749	31.2
epitope20	GCA_000251565.2	EHZ31877.1	80	15	3	0	1	15	255	269	0.749	31.2
epitope20	GCA_000251605.2	EHZ37582.1	80	15	3	0	1	15	255	269	0.749	31.2
epitope20	GCA_000251805.2	EHZ59833.1	80	15	3	0	1	15	255	269	0.749	31.2
epitope20	GCA_000251825.2	EHZ60052.1	80	15	3	0	1	15	255	269	0.749	31.2
epitope20	GCA_000251945.2	EHZ72439.1	80	15	3	0	1	15	255	269	0.749	31.2
epitope20	GCA_000252065.2	EHZ88178.1	80	15	3	0	1	15	255	269	0.749	31.2
epitope20	GCA_000252205.2	EIA05059.1	80	15	3	0	1	15	255	269	0.749	31.2
epitope20	GCA_000252225.2	EIA03427.1	80	15	3	0	1	15	255	269	0.749	31.2
epitope20	GCA_000252245.2	EIA01261.1	80	15	3	0	1	15	255	269	0.749	31.2
epitope20	GCA_000252265.2	EHZ98232.1	80	15	3	0	1	15	255	269	0.749	31.2
epitope20	GCA_000256645.1	EIC50460.1	80	15	3	0	1	15	255	269	0.749	31.2
epitope20	GCA_000257825.1	EID23986.1	80	15	3	0	1	15	255	269	0.749	31.2
epitope20	GCA_000258265.1	EID70470.1	80	15	3	0	1	15	255	269	0.749	31.2
epitope20	GCA_000279495.1	EJG95227.1	80	15	3	0	1	15	255	269	0.749	31.2
epitope20	GCA_000279715.1	EJH01748.1	80	15	3	0	1	15	255	269	0.749	31.2
epitope20	GCA_000279835.1	EJH11055.1	80	15	3	0	1	15	255	269	0.749	31.2
epitope20	GCA_000279855.1	EJH12624.1	80	15	3	0	1	15	255	269	0.749	31.2
epitope20	GCA_000299015.1	AFS42919.1	80	15	3	0	1	15	255	269	0.749	31.2
epitope20	GCA_000334655.1	ELU66256.1	80	15	3	0	1	15	255	269	0.749	31.2
epitope20	GCA_000348705.1	EMQ92141.1	80	15	3	0	1	15	255	269	0.749	31.2
epitope20	GCA_000506685.1	ETE05131.1	80	15	3	0	1	15	255	269	0.749	31.2
epitope20	GCA_000506705.1	ETD95789.1	80	15	3	0	1	15	255	269	0.749	31.2
epitope20	GCA_000506745.1	ETE00119.1	80	15	3	0	1	15	255	269	0.749	31.2
epitope20	GCA_000722685.1	KEQ37191.1	80	15	3	0	1	15	255	269	0.749	31.2
epitope20	GCA_000722775.1	KEQ48166.1	80	15	3	0	1	15	255	269	0.749	31.2
epitope20	GCA_000817005.1	AJD72401.1	80	15	3	0	1	15	255	269	0.749	31.2
epitope20	GCA_000960005.1	KJQ68232.1	80	15	3	0	1	15	255	269	0.749	31.2
epitope20	GCA_000960025.1	KJQ72929.1	80	15	3	0	1	15	255	269	0.749	31.2
epitope20	GCA_000960065.1	KJQ74823.1	80	15	3	0	1	15	255	269	0.749	31.2
epitope20	GCA_001095405.3	CAH9178523.1	80	15	3	0	1	15	255	269	0.749	31.2
epitope20	GCA_001115245.1	CJY81362.1	80	15	3	0	1	15	255	269	0.749	31.2
epitope20	GCA_001121785.1	CKA89179.1	80	15	3	0	1	15	255	269	0.749	31.2
epitope20	GCA_001147205.1	CIO88424.1	80	15	3	0	1	15	255	269	0.749	31.2
epitope20	GCA_001193755.1	COC67203.1	80	15	3	0	1	15	255	269	0.749	31.2
epitope20	GCA_001206055.1	COC81639.1	80	15	3	0	1	15	255	269	0.749	31.2
epitope20	GCA_001281025.1	ALD68280.1	80	15	3	0	1	15	255	269	0.749	31.2
epitope20	GCA_001336595.1	CIN63756.1	80	15	3	0	1	15	255	269	0.749	31.2
epitope20	GCA_001337855.1	CON70537.1	80	15	3	0	1	15	255	269	0.749	31.2
epitope20	GCA_001339755.1	CEY58612.1	80	15	3	0	1	15	255	269	0.749	31.2
epitope20	GCA_001457635.1	COT23226.1	80	15	3	0	1	15	255	269	0.749	31.2
epitope20	GCA_001896045.1	APJ30215.1	80	15	3	0	1	15	255	269	0.749	31.2
epitope20	GCA_001896065.1	APJ32770.1	80	15	3	0	1	15	255	269	0.749	31.2
epitope20	GCA_001896085.1	APJ34795.1	80	15	3	0	1	15	255	269	0.749	31.2
epitope20	GCA_002014925.1	OOR79068.1	80	15	3	0	1	15	255	269	0.749	31.2
epitope20	GCA_002087075.1	ORC39613.1	80	15	3	0	1	15	255	269	0.749	31.2
epitope20	GCA_002096855.1	ORO94849.1	80	15	3	0	1	15	255	269	0.749	31.2
epitope20	GCA_002357995.1	BAW84306.1	80	15	3	0	1	15	255	269	0.749	31.2
epitope20	GCA_002813535.1	AUB34084.1	80	15	3	0	1	15	255	269	0.749	31.2
epitope20	GCA_002860865.1	PLA60969.1	80	15	3	0	1	15	255	269	0.749	31.2
epitope20	GCA_003354825.1	AXJ88166.1	80	15	3	0	1	15	255	269	0.749	31.2
epitope20	GCA_003598195.1	RJP80407.1	80	15	3	0	1	15	255	269	0.749	31.2
epitope20	GCA_003598205.1	RJP11411.1	80	15	3	0	1	15	255	269	0.749	31.2
epitope20	GCA_003599935.1	RJQ61300.1	80	15	3	0	1	15	255	269	0.749	31.2
epitope20	GCA_003605455.1	RJY12916.1	80	15	3	0	1	15	255	269	0.749	31.2
epitope20	GCA_003942775.1	RSI91967.1	80	15	3	0	1	15	255	269	0.749	31.2
epitope20	GCA_003966505.1	BBG36743.1	80	15	3	0	1	15	255	269	0.749	31.2
epitope20	GCA_004331935.1	QBK27479.1	80	15	3	0	1	15	255	269	0.749	31.2
epitope20	GCA_005890235.1	TMR55850.1	80	15	3	0	1	15	255	269	0.749	31.2
epitope20	GCA_005890245.1	TMR54794.1	80	15	3	0	1	15	255	269	0.749	31.2
epitope20	GCA_005890255.1	TMR86686.1	80	15	3	0	1	15	255	269	0.749	31.2
epitope20	GCA_005890265.1	TMR54876.1	80	15	3	0	1	15	255	269	0.749	31.2
epitope20	GCA_005890285.1	TMR47460.1	80	15	3	0	1	15	255	269	0.749	31.2
epitope20	GCA_005890345.1	TMR56133.1	80	15	3	0	1	15	255	269	0.749	31.2
epitope20	GCA_005890355.1	TMR72965.1	80	15	3	0	1	15	255	269	0.749	31.2
epitope20	GCA_005890375.1	TMR68358.1	80	15	3	0	1	15	255	269	0.749	31.2
epitope20	GCA_005890385.1	TMR80485.1	80	15	3	0	1	15	255	269	0.749	31.2
epitope20	GCA_005890435.1	TMR78242.1	80	15	3	0	1	15	255	269	0.749	31.2
epitope20	GCA_005890445.1	TMR82965.1	80	15	3	0	1	15	255	269	0.749	31.2
epitope20	GCA_005890475.1	TMR42849.1	80	15	3	0	1	15	255	269	0.749	31.2
epitope20	GCA_005890485.1	TMR53923.1	80	15	3	0	1	15	255	269	0.749	31.2
epitope20	GCA_005890525.1	TMR59765.1	80	15	3	0	1	15	255	269	0.749	31.2
epitope20	GCA_005890545.1	TMR67186.1	80	15	3	0	1	15	255	269	0.749	31.2
epitope20	GCA_005890555.1	TMR66428.1	80	15	3	0	1	15	255	269	0.749	31.2
epitope20	GCA_005890575.1	TMR68442.1	80	15	3	0	1	15	255	269	0.749	31.2
epitope20	GCA_005890605.1	TMR73367.1	80	15	3	0	1	15	255	269	0.749	31.2
epitope20	GCA_009495735.1	MQP90100.1	80	15	3	0	1	15	255	269	0.749	31.2
epitope20	GCA_009495895.1	MQP68997.1	80	15	3	0	1	15	255	269	0.749	31.2
epitope20	GCA_009495955.1	MQQ38304.1	80	15	3	0	1	15	255	269	0.749	31.2
epitope20	GCA_009496035.1	MQQ55352.1	80	15	3	0	1	15	255	269	0.749	31.2
epitope20	GCA_009496045.1	MQQ16917.1	80	15	3	0	1	15	255	269	0.749	31.2
epitope20	GCA_009496065.1	MQQ42373.1	80	15	3	0	1	15	255	269	0.749	31.2
epitope20	GCA_009496075.1	MQP91873.1	80	15	3	0	1	15	255	269	0.749	31.2
epitope20	GCA_009496165.1	MQQ68662.1	80	15	3	0	1	15	255	269	0.749	31.2
epitope20	GCA_009496335.1	MQQ53717.1	80	15	3	0	1	15	255	269	0.749	31.2
epitope20	GCA_009496355.1	MQP88234.1	80	15	3	0	1	15	255	269	0.749	31.2
epitope20	GCA_009496395.1	MQQ63278.1	80	15	3	0	1	15	255	269	0.749	31.2
epitope20	GCA_009496435.1	MQQ03980.1	80	15	3	0	1	15	255	269	0.749	31.2
epitope20	GCA_009496505.1	MQP97804.1	80	15	3	0	1	15	255	269	0.749	31.2
epitope20	GCA_009496725.1	MQQ27368.1	80	15	3	0	1	15	255	269	0.749	31.2
epitope20	GCA_009496735.1	MQQ06112.1	80	15	3	0	1	15	255	269	0.749	31.2
epitope20	GCA_009496755.1	MQQ25374.1	80	15	3	0	1	15	255	269	0.749	31.2
epitope20	GCA_009496795.1	MQQ47911.1	80	15	3	0	1	15	255	269	0.749	31.2
epitope20	GCA_009496805.1	MQQ15039.1	80	15	3	0	1	15	255	269	0.749	31.2
epitope20	GCA_009496815.1	MQP59513.1	80	15	3	0	1	15	255	269	0.749	31.2
epitope20	GCA_009496835.1	MQP70990.1	80	15	3	0	1	15	255	269	0.749	31.2
epitope20	GCA_009496895.1	MQQ11230.1	80	15	3	0	1	15	255	269	0.749	31.2
epitope20	GCA_011714665.1	NIB63532.1	80	15	3	0	1	15	255	269	0.749	31.2
epitope20	GCA_011714685.1	NIB77961.1	80	15	3	0	1	15	255	269	0.749	31.2
epitope20	GCA_011714705.1	NIB66918.1	80	15	3	0	1	15	255	269	0.749	31.2
epitope20	GCA_011714745.1	NIB82238.1	80	15	3	0	1	15	255	269	0.749	31.2
epitope20	GCA_011714755.1	NIB80084.1	80	15	3	0	1	15	255	269	0.749	31.2
epitope20	GCA_011714795.1	NIB73864.1	80	15	3	0	1	15	255	269	0.749	31.2
epitope20	GCA_011714825.1	NIB90520.1	80	15	3	0	1	15	255	269	0.749	31.2
epitope20	GCA_011714835.1	NIB97233.1	80	15	3	0	1	15	255	269	0.749	31.2
epitope20	GCA_011714855.1	NIB88247.1	80	15	3	0	1	15	255	269	0.749	31.2
epitope20	GCA_011714895.1	NIB92114.1	80	15	3	0	1	15	255	269	0.749	31.2
epitope20	GCA_011714915.1	NIB93837.1	80	15	3	0	1	15	255	269	0.749	31.2
epitope20	GCA_011714925.1	NIB71868.1	80	15	3	0	1	15	255	269	0.749	31.2
epitope20	GCA_011714955.1	NIB86231.1	80	15	3	0	1	15	255	269	0.749	31.2
epitope20	GCA_013047165.1	QJS36519.1	80	15	3	0	1	15	255	269	0.749	31.2
epitope20	GCA_013305725.1	QKL32884.1	80	15	3	0	1	15	255	269	0.749	31.2
epitope20	GCA_015700075.1	MBF9605701.1	80	15	3	0	1	15	255	269	0.749	31.2
epitope20	GCA_015700175.1	MBF9641368.1	80	15	3	0	1	15	255	269	0.749	31.2
epitope20	GCA_015700525.1	MBF9674855.1	80	15	3	0	1	15	255	269	0.749	31.2
epitope20	GCA_015838875.1	QPN87251.1	80	15	3	0	1	15	255	269	0.749	31.2
epitope20	GCA_015839035.1	QPN85255.1	80	15	3	0	1	15	255	269	0.749	31.2
epitope20	GCA_015839235.1	QPN83201.1	80	15	3	0	1	15	255	269	0.749	31.2
epitope20	GCA_015840115.1	QPN72740.1	80	15	3	0	1	15	255	269	0.749	31.2
epitope20	GCA_017569245.1	QTE32456.1	80	15	3	0	1	15	255	269	0.749	31.2
epitope20	GCA_019456715.1	MBW8105249.1	80	15	3	0	1	15	255	269	0.749	31.2
epitope20	GCA_019456735.1	MBW8099125.1	80	15	3	0	1	15	255	269	0.749	31.2
epitope20	GCA_019456815.1	MBW8117704.1	80	15	3	0	1	15	255	269	0.749	31.2
epitope20	GCA_019456835.1	MBW8145150.1	80	15	3	0	1	15	255	269	0.749	31.2
epitope20	GCA_019456855.1	MBW8143851.1	80	15	3	0	1	15	255	269	0.749	31.2
epitope20	GCA_019456875.1	MBW8105971.1	80	15	3	0	1	15	255	269	0.749	31.2
epitope20	GCA_020097335.1	UBH58921.1	80	15	3	0	1	15	255	269	0.749	31.2
epitope20	GCA_021398235.1	UIK85741.1	80	15	3	0	1	15	255	269	0.749	31.2
epitope20	GCA_022068285.1	UKP60200.1	80	15	3	0	1	15	255	269	0.749	31.2
epitope20	GCA_022068525.1	UKP64138.1	80	15	3	0	1	15	255	269	0.749	31.2
epitope20	GCA_022069005.1	UKP27888.1	80	15	3	0	1	15	255	269	0.749	31.2
epitope20	GCA_022069325.1	UKP33898.1	80	15	3	0	1	15	255	269	0.749	31.2
epitope20	GCA_022069485.1	UKP38347.1	80	15	3	0	1	15	255	269	0.749	31.2
epitope20	GCA_022069505.1	UKP40269.1	80	15	3	0	1	15	255	269	0.749	31.2
epitope20	GCA_022069545.1	UKP41748.1	80	15	3	0	1	15	255	269	0.749	31.2
epitope20	GCA_022070465.1	UKP74207.1	80	15	3	0	1	15	255	269	0.749	31.2
epitope20	GCA_022070485.1	UKP15875.1	80	15	3	0	1	15	255	269	0.749	31.2
epitope20	GCA_022070545.1	UKP18383.1	80	15	3	0	1	15	255	269	0.749	31.2
epitope20	GCA_022070565.1	UKP19973.1	80	15	3	0	1	15	255	269	0.749	31.2
epitope20	GCA_022075545.1	UKP78549.1	80	15	3	0	1	15	255	269	0.749	31.2
epitope20	GCA_022075645.1	UKP76191.1	80	15	3	0	1	15	255	269	0.749	31.2
epitope20	GCA_022318405.1	ULE47822.1	80	15	3	0	1	15	255	269	0.749	31.2
epitope20	GCA_022318425.1	ULE49738.1	80	15	3	0	1	15	255	269	0.749	31.2
epitope20	GCA_022318505.1	ULE57194.1	80	15	3	0	1	15	255	269	0.749	31.2
epitope20	GCA_024089355.1	USV27456.1	80	15	3	0	1	15	255	269	0.749	31.2
epitope20	GCA_026782865.1	MCY7163914.1	80	15	3	0	1	15	255	269	0.749	31.2
epitope20	GCA_026782895.1	MCY7169991.1	80	15	3	0	1	15	255	269	0.749	31.2
epitope20	GCA_030217155.1	MDK7133211.1	80	15	3	0	1	15	255	269	0.749	31.2
epitope20	GCA_900475515.1	SQG34026.1	80	15	3	0	1	15	255	269	0.749	31.2
epitope20	GCA_900475805.1	SQG98412.1	80	15	3	0	1	15	255	269	0.749	31.2
epitope20	GCA_900693025.1	VFI35582.1	80	15	3	0	1	15	255	269	0.749	31.2
epitope20	GCA_901542415.1	VTS27915.1	80	15	3	0	1	15	255	269	0.749	31.2
epitope20	GCA_000186445.1	EFV97300.1	86.7	15	2	0	1	15	254	268	0.749	31.2
epitope20	GCA_002197205.1	ASA79683.1	86.7	15	2	0	1	15	254	268	0.749	31.2
epitope20	GCA_006874565.1	QDK30072.1	86.7	15	2	0	1	15	254	268	0.749	31.2
epitope20	GCA_013414325.1	QLH18738.1	86.7	15	2	0	1	15	254	268	0.749	31.2
epitope20	GCA_031203395.1	WMT99087.1	86.7	15	2	0	1	15	254	268	0.749	31.2
epitope20	GCA_900458965.1	SQA19253.1	86.7	15	2	0	1	15	254	268	0.749	31.2
epitope21	GCA_000448565.1	EQC77356.1	100	15	0	0	1	15	128	142	0.0448	34.7
epitope21	GCA_000507765.1	ETD14356.1	100	15	0	0	1	15	128	142	0.0448	34.7
epitope21	GCA_000963275.1	KJU89187.1	100	15	0	0	1	15	128	142	0.0448	34.7
epitope21	GCA_001808725.1	OFN92683.1	100	15	0	0	1	15	128	142	0.0448	34.7
epitope21	GCA_001808745.1	OFN89961.1	100	15	0	0	1	15	128	142	0.0448	34.7
epitope21	GCA_001812015.1	OFK13134.1	100	15	0	0	1	15	128	142	0.0448	34.7
epitope21	GCA_001813105.1	OFR29208.1	100	15	0	0	1	15	128	142	0.0448	34.7
epitope21	GCA_001813295.1	OFR15418.1	100	15	0	0	1	15	128	142	0.0448	34.7
epitope21	GCA_001813675.1	OFQ63362.1	100	15	0	0	1	15	128	142	0.0448	34.7
epitope21	GCA_001837905.1	OHQ87190.1	100	15	0	0	1	15	128	142	0.0448	34.7
epitope21	GCA_003437975.1	RGM05241.1	100	15	0	0	1	15	128	142	0.0448	34.7
epitope21	GCA_003942525.1	RSI55520.1	100	15	0	0	1	15	128	142	0.0448	34.7
epitope21	GCA_004127205.1	RXX19093.1	100	15	0	0	1	15	128	142	0.0448	34.7
epitope21	GCA_008727815.1	QEW09884.1	100	15	0	0	1	15	128	142	0.0448	34.7
epitope21	GCA_009717545.1	MTR64344.1	100	15	0	0	1	15	128	142	0.0448	34.7
epitope21	GCA_009717575.1	MTR68962.1	100	15	0	0	1	15	128	142	0.0448	34.7
epitope21	GCA_009717675.1	MTR61944.1	100	15	0	0	1	15	128	142	0.0448	34.7
epitope21	GCA_009717715.1	MTS04629.1	100	15	0	0	1	15	128	142	0.0448	34.7
epitope21	GCA_009717775.1	MTS06557.1	100	15	0	0	1	15	128	142	0.0448	34.7
epitope21	GCA_009717815.1	MTS08997.1	100	15	0	0	1	15	128	142	0.0448	34.7
epitope21	GCA_014435245.1	MBC8776525.1	100	15	0	0	1	15	128	142	0.0448	34.7
epitope21	GCA_016642265.1	MBK4780069.1	100	15	0	0	1	15	128	142	0.0448	34.7
epitope21	GCA_016648825.1	MBK5174161.1	100	15	0	0	1	15	128	142	0.0448	34.7
epitope21	GCA_016648855.1	MBK5032268.1	100	15	0	0	1	15	128	142	0.0448	34.7
epitope21	GCA_016648925.1	MBK5057346.1	100	15	0	0	1	15	128	142	0.0448	34.7
epitope21	GCA_018127725.1	QUB38192.1	100	15	0	0	1	15	128	142	0.0448	34.7
epitope21	GCA_018367615.1	MBS5356448.1	100	15	0	0	1	15	128	142	0.0448	34.7
epitope21	GCA_018367695.1	MBS5357958.1	100	15	0	0	1	15	128	142	0.0448	34.7
epitope21	GCA_018371015.1	MBS5754386.1	100	15	0	0	1	15	128	142	0.0448	34.7
epitope21	GCA_018379295.1	MBS6741782.1	100	15	0	0	1	15	128	142	0.0448	34.7
epitope21	GCA_018499385.1	MBT0925535.1	100	15	0	0	1	15	128	142	0.0448	34.7
epitope21	GCA_018499465.1	MBT0907471.1	100	15	0	0	1	15	128	142	0.0448	34.7
epitope21	GCA_018499505.1	MBT0926612.1	100	15	0	0	1	15	128	142	0.0448	34.7
epitope21	GCA_019929185.1	MBZ2078284.1	100	15	0	0	1	15	128	142	0.0448	34.7
epitope21	GCA_019929235.1	MBZ2090376.1	100	15	0	0	1	15	128	142	0.0448	34.7
epitope21	GCA_020554365.1	MCB7061039.1	100	15	0	0	1	15	128	142	0.0448	34.7
epitope21	GCA_020560885.1	MCB6479715.1	100	15	0	0	1	15	128	142	0.0448	34.7
epitope21	GCA_024294625.1	MCP8992129.1	100	15	0	0	1	15	128	142	0.0448	34.7
epitope21	GCA_024294725.1	MCP8990434.1	100	15	0	0	1	15	128	142	0.0448	34.7
epitope21	GCA_024295365.1	MCP9095863.1	100	15	0	0	1	15	128	142	0.0448	34.7
epitope21	GCA_024295505.1	MCP9045440.1	100	15	0	0	1	15	128	142	0.0448	34.7
epitope21	GCA_024295545.1	MCP9093844.1	100	15	0	0	1	15	128	142	0.0448	34.7
epitope21	GCA_024295585.1	MCP9003220.1	100	15	0	0	1	15	128	142	0.0448	34.7
epitope21	GCA_024295715.1	MCP9054600.1	100	15	0	0	1	15	128	142	0.0448	34.7
epitope21	GCA_024295745.1	MCP9041839.1	100	15	0	0	1	15	128	142	0.0448	34.7
epitope21	GCA_024295765.1	MCP9033709.1	100	15	0	0	1	15	128	142	0.0448	34.7
epitope21	GCA_024295785.1	MCP9068271.1	100	15	0	0	1	15	128	142	0.0448	34.7
epitope21	GCA_024295855.1	MCP9071681.1	100	15	0	0	1	15	128	142	0.0448	34.7
epitope21	GCA_024295925.1	MCP9097646.1	100	15	0	0	1	15	128	142	0.0448	34.7
epitope21	GCA_024296025.1	MCP9009484.1	100	15	0	0	1	15	128	142	0.0448	34.7
epitope21	GCA_024463135.1	MCQ5186577.1	100	15	0	0	1	15	128	142	0.0448	34.7
epitope21	GCA_024655665.1	MCR4485982.1	100	15	0	0	1	15	128	142	0.0448	34.7
epitope21	GCA_028325865.1	MDB8619357.1	100	15	0	0	1	15	128	142	0.0448	34.7
epitope21	GCA_028325895.1	MDB8627265.1	100	15	0	0	1	15	128	142	0.0448	34.7
epitope21	GCA_028325965.1	MDB8623456.1	100	15	0	0	1	15	128	142	0.0448	34.7
epitope21	GCA_028325975.1	MDB8616542.1	100	15	0	0	1	15	128	142	0.0448	34.7
epitope21	GCA_028326025.1	MDB8621296.1	100	15	0	0	1	15	128	142	0.0448	34.7
epitope21	GCA_030440045.1	MDN5032245.1	100	15	0	0	1	15	128	142	0.0448	34.7
epitope21	GCA_030545615.1	MDO6230501.1	100	15	0	0	1	15	128	142	0.0448	34.7
epitope21	GCA_018367605.1	MBS5355432.1	100	15	0	0	1	15	128	142	0.0451	34.7
epitope21	GCA_024295565.1	MCP9035003.1	93.3	15	1	0	1	15	128	142	0.157	33.1
epitope21	GCA_000187505.1	EFX38965.1	86.7	15	2	0	1	15	138	152	0.547	31.6
epitope21	GCA_000180035.1	EFQ55987.1	86.7	15	2	0	1	15	128	142	0.548	31.6
epitope21	GCA_000222725.2	EGU65223.1	86.7	15	2	0	1	15	128	142	0.548	31.6
epitope21	GCA_001813505.1	OFQ89569.1	86.7	15	2	0	1	15	128	142	0.548	31.6
epitope21	GCA_001815045.1	OFP08590.1	86.7	15	2	0	1	15	128	142	0.548	31.6
epitope21	GCA_003469565.1	RHE66240.1	86.7	15	2	0	1	15	128	142	0.548	31.6
epitope21	GCA_009717525.1	MTR40673.1	86.7	15	2	0	1	15	128	142	0.548	31.6
epitope21	GCA_009717535.1	MTR60492.1	86.7	15	2	0	1	15	128	142	0.548	31.6
epitope21	GCA_009717595.1	MTR53819.1	86.7	15	2	0	1	15	128	142	0.548	31.6
epitope21	GCA_009717625.1	MTR55668.1	86.7	15	2	0	1	15	128	142	0.548	31.6
epitope21	GCA_009717635.1	MTR66164.1	86.7	15	2	0	1	15	128	142	0.548	31.6
epitope21	GCA_009717665.1	MTR70523.1	86.7	15	2	0	1	15	128	142	0.548	31.6
epitope21	GCA_009717705.1	MTS02912.1	86.7	15	2	0	1	15	128	142	0.548	31.6
epitope21	GCA_009717735.1	MTS12614.1	86.7	15	2	0	1	15	128	142	0.548	31.6
epitope21	GCA_009717765.1	MTS00974.1	86.7	15	2	0	1	15	128	142	0.548	31.6
epitope21	GCA_009717805.1	MTS10144.1	86.7	15	2	0	1	15	128	142	0.548	31.6
epitope21	GCA_009717845.1	MTR98958.1	86.7	15	2	0	1	15	128	142	0.548	31.6
epitope21	GCA_000187855.1	EFX53570.1	93.3	15	1	0	1	15	126	140	0.548	31.6
epitope21	GCA_000188275.1	EFX93911.1	93.3	15	1	0	1	15	126	140	0.548	31.6
epitope21	GCA_000194965.1	EGF06087.1	93.3	15	1	0	1	15	126	140	0.548	31.6
epitope21	GCA_000212855.1	EGJ38735.1	93.3	15	1	0	1	15	126	140	0.548	31.6
epitope21	GCA_000222765.2	EGU68022.1	93.3	15	1	0	1	15	126	140	0.548	31.6
epitope21	GCA_000959885.1	KJQ62087.1	93.3	15	1	0	1	15	126	140	0.548	31.6
epitope21	GCA_000959895.1	KJQ56944.1	93.3	15	1	0	1	15	126	140	0.548	31.6
epitope21	GCA_001078705.1	CEL90219.1	93.3	15	1	0	1	15	126	140	0.548	31.6
epitope21	GCA_001578725.1	KXT65982.1	93.3	15	1	0	1	15	126	140	0.548	31.6
epitope21	GCA_001578775.1	KXT69383.1	93.3	15	1	0	1	15	126	140	0.548	31.6
epitope21	GCA_003858565.1	RRC93386.1	93.3	15	1	0	1	15	126	140	0.548	31.6
epitope21	GCA_003943435.1	RSJ78098.1	93.3	15	1	0	1	15	126	140	0.548	31.6
epitope21	GCA_003943455.1	RSJ74646.1	93.3	15	1	0	1	15	126	140	0.548	31.6
epitope21	GCA_003943465.1	RSJ84220.1	93.3	15	1	0	1	15	126	140	0.548	31.6
epitope21	GCA_003943505.1	RSJ91179.1	93.3	15	1	0	1	15	126	140	0.548	31.6
epitope21	GCA_003943515.1	RSJ82437.1	93.3	15	1	0	1	15	126	140	0.548	31.6
epitope21	GCA_003943535.1	RSJ94592.1	93.3	15	1	0	1	15	126	140	0.548	31.6
epitope21	GCA_003943655.1	RSI15495.1	93.3	15	1	0	1	15	126	140	0.548	31.6
epitope21	GCA_003943815.1	RSI42491.1	93.3	15	1	0	1	15	126	140	0.548	31.6
epitope21	GCA_003944225.1	RSJ73267.1	93.3	15	1	0	1	15	126	140	0.548	31.6
epitope21	GCA_003944245.1	RSJ77899.1	93.3	15	1	0	1	15	126	140	0.548	31.6
epitope21	GCA_003944305.1	RSJ78700.1	93.3	15	1	0	1	15	126	140	0.548	31.6
epitope21	GCA_003944315.1	RSJ85069.1	93.3	15	1	0	1	15	126	140	0.548	31.6
epitope21	GCA_003944465.1	RSI09986.1	93.3	15	1	0	1	15	126	140	0.548	31.6
epitope21	GCA_011612585.1	QIP49276.1	93.3	15	1	0	1	15	126	140	0.548	31.6
epitope21	GCA_013343115.1	QKQ43967.1	93.3	15	1	0	1	15	126	140	0.548	31.6
epitope21	GCA_014338595.1	MBC6977839.1	93.3	15	1	0	1	15	126	140	0.548	31.6
epitope21	GCA_019928745.1	MBZ2024422.1	93.3	15	1	0	1	15	126	140	0.548	31.6
epitope21	GCA_019928825.1	MBZ2051506.1	93.3	15	1	0	1	15	126	140	0.548	31.6
epitope21	GCA_019928885.1	MBZ2060689.1	93.3	15	1	0	1	15	126	140	0.548	31.6
epitope21	GCA_020729665.1	MCC3176295.1	93.3	15	1	0	1	15	126	140	0.548	31.6
epitope21	GCA_022346625.1	MCG7330775.1	93.3	15	1	0	1	15	126	140	0.548	31.6
epitope21	GCA_026781295.1	MCY7016913.1	93.3	15	1	0	1	15	126	140	0.548	31.6
epitope21	GCA_026781625.1	MCY7034704.1	93.3	15	1	0	1	15	126	140	0.548	31.6
epitope21	GCA_026781685.1	MCY7037778.1	93.3	15	1	0	1	15	126	140	0.548	31.6
epitope21	GCA_026781745.1	MCY7019294.1	93.3	15	1	0	1	15	126	140	0.548	31.6
epitope21	GCA_026783785.1	MCY7222247.1	93.3	15	1	0	1	15	126	140	0.548	31.6
epitope21	GCA_026783805.1	MCY7217764.1	93.3	15	1	0	1	15	126	140	0.548	31.6
epitope21	GCA_030272855.1	MDL2432867.1	93.3	15	1	0	1	15	126	140	0.548	31.6
epitope21	GCA_900475445.1	SQG32385.1	93.3	15	1	0	1	15	126	140	0.548	31.6
epitope21	GCA_900635155.1	VDY71888.1	93.3	15	1	0	1	15	126	140	0.548	31.6
epitope21	GCA_000186545.1	EFW08361.1	86.7	15	2	0	1	15	126	140	0.749	31.2
epitope21	GCA_000214555.2	EGL45598.1	86.7	15	2	0	1	15	126	140	0.749	31.2
epitope21	GCA_000223295.2	EGV09461.1	86.7	15	2	0	1	15	126	140	0.749	31.2
epitope21	GCA_000234035.1	EHG13523.1	86.7	15	2	0	1	15	126	140	0.749	31.2
epitope21	GCA_000257765.1	EID21174.1	86.7	15	2	0	1	15	126	140	0.749	31.2
epitope21	GCA_000258445.1	EID83512.1	86.7	15	2	0	1	15	126	140	0.749	31.2
epitope21	GCA_000306805.1	BAM23448.1	86.7	15	2	0	1	15	126	140	0.749	31.2
epitope21	GCA_000313655.1	EKU17163.1	86.7	15	2	0	1	15	126	140	0.749	31.2
epitope21	GCA_000413475.1	EPH04052.1	86.7	15	2	0	1	15	126	140	0.749	31.2
epitope21	GCA_000463355.1	AGU76215.1	86.7	15	2	0	1	15	126	140	0.749	31.2
epitope21	GCA_000463385.1	AGU78045.1	86.7	15	2	0	1	15	126	140	0.749	31.2
epitope21	GCA_000463395.1	AGU72766.1	86.7	15	2	0	1	15	126	140	0.749	31.2
epitope21	GCA_000463425.1	AGU79939.1	86.7	15	2	0	1	15	126	140	0.749	31.2
epitope21	GCA_000463445.1	AGU74522.1	86.7	15	2	0	1	15	126	140	0.749	31.2
epitope21	GCA_000463465.1	AGU81755.1	86.7	15	2	0	1	15	126	140	0.749	31.2
epitope21	GCA_000463505.1	AGU83566.1	86.7	15	2	0	1	15	126	140	0.749	31.2
epitope21	GCA_000474055.1	GAD36696.1	86.7	15	2	0	1	15	126	140	0.749	31.2
epitope21	GCA_000474095.1	GAD40404.1	86.7	15	2	0	1	15	126	140	0.749	31.2
epitope21	GCA_000474135.1	GAD44631.1	86.7	15	2	0	1	15	126	140	0.749	31.2
epitope21	GCA_000474155.1	GAD45629.1	86.7	15	2	0	1	15	126	140	0.749	31.2
epitope21	GCA_000478925.1	BAN61648.1	86.7	15	2	0	1	15	126	140	0.749	31.2
epitope21	GCA_001296205.1	ALF27704.1	86.7	15	2	0	1	15	126	140	0.749	31.2
epitope21	GCA_001412635.1	ALL03095.1	86.7	15	2	0	1	15	126	140	0.749	31.2
epitope21	GCA_001813035.1	OFR40061.1	86.7	15	2	0	1	15	126	140	0.749	31.2
epitope21	GCA_001813805.1	OFQ52941.1	86.7	15	2	0	1	15	126	140	0.749	31.2
epitope21	GCA_001838535.1	OHR59206.1	86.7	15	2	0	1	15	126	140	0.749	31.2
epitope21	GCA_001838575.1	OHR59947.1	86.7	15	2	0	1	15	126	140	0.749	31.2
epitope21	GCA_002073355.2	ARC25944.1	86.7	15	2	0	1	15	126	140	0.749	31.2
epitope21	GCA_002088025.1	ORE83526.1	86.7	15	2	0	1	15	126	140	0.749	31.2
epitope21	GCA_002356055.1	BAW16902.1	86.7	15	2	0	1	15	126	140	0.749	31.2
epitope21	GCA_002848085.1	PLA59217.1	86.7	15	2	0	1	15	126	140	0.749	31.2
epitope21	GCA_002879575.1	PMR66058.1	86.7	15	2	0	1	15	126	140	0.749	31.2
epitope21	GCA_002879585.1	PMR64491.1	86.7	15	2	0	1	15	126	140	0.749	31.2
epitope21	GCA_002879755.1	PMR93057.1	86.7	15	2	0	1	15	126	140	0.749	31.2
epitope21	GCA_002999475.1	PRT63305.1	86.7	15	2	0	1	15	126	140	0.749	31.2
epitope21	GCA_002999555.1	PRT70527.1	86.7	15	2	0	1	15	126	140	0.749	31.2
epitope21	GCA_002999595.1	PRT73535.1	86.7	15	2	0	1	15	126	140	0.749	31.2
epitope21	GCA_003436905.1	RGK72288.1	86.7	15	2	0	1	15	126	140	0.749	31.2
epitope21	GCA_003439105.1	RGN68491.1	86.7	15	2	0	1	15	126	140	0.749	31.2
epitope21	GCA_003943035.1	RSJ11481.1	86.7	15	2	0	1	15	126	140	0.749	31.2
epitope21	GCA_003943045.1	RSJ14225.1	86.7	15	2	0	1	15	126	140	0.749	31.2
epitope21	GCA_003943085.1	RSJ19382.1	86.7	15	2	0	1	15	126	140	0.749	31.2
epitope21	GCA_003943095.1	RSJ21173.1	86.7	15	2	0	1	15	126	140	0.749	31.2
epitope21	GCA_003943125.1	RSJ24290.1	86.7	15	2	0	1	15	126	140	0.749	31.2
epitope21	GCA_003943145.1	RSJ27169.1	86.7	15	2	0	1	15	126	140	0.749	31.2
epitope21	GCA_003943155.1	RSJ32775.1	86.7	15	2	0	1	15	126	140	0.749	31.2
epitope21	GCA_003944005.1	RSJ17600.1	86.7	15	2	0	1	15	126	140	0.749	31.2
epitope21	GCA_003944015.1	RSJ22535.1	86.7	15	2	0	1	15	126	140	0.749	31.2
epitope21	GCA_003944025.1	RSJ28626.1	86.7	15	2	0	1	15	126	140	0.749	31.2
epitope21	GCA_003963555.1	AZQ41821.1	86.7	15	2	0	1	15	126	140	0.749	31.2
epitope21	GCA_008726415.1	KAA9247659.1	86.7	15	2	0	1	15	126	140	0.749	31.2
epitope21	GCA_008726875.1	KAA9292457.1	86.7	15	2	0	1	15	126	140	0.749	31.2
epitope21	GCA_013267515.1	QKH78141.1	86.7	15	2	0	1	15	126	140	0.749	31.2
epitope21	GCA_013378335.1	QLB52373.1	86.7	15	2	0	1	15	126	140	0.749	31.2
epitope21	GCA_013378355.1	QLB50241.1	86.7	15	2	0	1	15	126	140	0.749	31.2
epitope21	GCA_015594635.1	MBF7075237.1	86.7	15	2	0	1	15	126	140	0.749	31.2
epitope21	GCA_015594645.1	MBF7049862.1	86.7	15	2	0	1	15	126	140	0.749	31.2
epitope21	GCA_016127875.1	QQC23352.1	86.7	15	2	0	1	15	126	140	0.749	31.2
epitope21	GCA_016725185.1	QQT09846.1	86.7	15	2	0	1	15	126	140	0.749	31.2
epitope21	GCA_016889885.1	QRP82193.1	86.7	15	2	0	1	15	126	140	0.749	31.2
epitope21	GCA_019733875.1	MBX9074955.1	86.7	15	2	0	1	15	126	140	0.749	31.2
epitope21	GCA_019733995.1	MBX9101148.1	86.7	15	2	0	1	15	126	140	0.749	31.2
epitope21	GCA_019930105.1	MBZ2156995.1	86.7	15	2	0	1	15	126	140	0.749	31.2
epitope21	GCA_020735765.1	UEB02607.1	86.7	15	2	0	1	15	126	140	0.749	31.2
epitope21	GCA_022699185.1	MCI3917377.1	86.7	15	2	0	1	15	126	140	0.749	31.2
epitope21	GCA_023169525.1	BBD42287.1	86.7	15	2	0	1	15	126	140	0.749	31.2
epitope21	GCA_025908845.1	MCW1052349.1	86.7	15	2	0	1	15	126	140	0.749	31.2
epitope21	GCA_025908915.1	MCW1066742.1	86.7	15	2	0	1	15	126	140	0.749	31.2
epitope21	GCA_025909175.1	MCW1036271.1	86.7	15	2	0	1	15	126	140	0.749	31.2
epitope21	GCA_025909295.1	MCW1070993.1	86.7	15	2	0	1	15	126	140	0.749	31.2
epitope21	GCA_025909465.1	MCW1039973.1	86.7	15	2	0	1	15	126	140	0.749	31.2
epitope21	GCA_026784025.1	MCY7232463.1	86.7	15	2	0	1	15	126	140	0.749	31.2
epitope21	GCA_028326945.1	MDB8660282.1	86.7	15	2	0	1	15	126	140	0.749	31.2
epitope21	GCA_030027035.1	MDI7735987.1	86.7	15	2	0	1	15	126	140	0.749	31.2
epitope21	GCA_030226005.1	MDK8090561.1	86.7	15	2	0	1	15	126	140	0.749	31.2
epitope21	GCA_030439945.1	MDN5016538.1	86.7	15	2	0	1	15	126	140	0.749	31.2
epitope21	GCA_030676575.1	MDP1433282.1	86.7	15	2	0	1	15	126	140	0.749	31.2
epitope21	GCA_030676835.1	MDP1384115.1	86.7	15	2	0	1	15	126	140	0.749	31.2
epitope21	GCA_900475975.1	SQH51898.1	86.7	15	2	0	1	15	126	140	0.749	31.2
epitope21	GCA_900636475.1	VED97779.1	86.7	15	2	0	1	15	126	140	0.749	31.2
epitope21	GCA_901542485.1	VTS33745.1	86.7	15	2	0	1	15	126	140	0.749	31.2
epitope21	GCA_901875545.1	VTY20402.1	86.7	15	2	0	1	15	126	140	0.749	31.2
epitope22	GCA_000187505.1	EFX38965.1	100	15	0	0	1	15	98	112	0.214	32.7
epitope22	GCA_000180035.1	EFQ55987.1	100	15	0	0	1	15	88	102	0.214	32.7
epitope22	GCA_000222725.2	EGU65223.1	100	15	0	0	1	15	88	102	0.214	32.7
epitope22	GCA_000448565.1	EQC77356.1	100	15	0	0	1	15	88	102	0.214	32.7
epitope22	GCA_000507765.1	ETD14356.1	100	15	0	0	1	15	88	102	0.214	32.7
epitope22	GCA_000963275.1	KJU89187.1	100	15	0	0	1	15	88	102	0.214	32.7
epitope22	GCA_001808725.1	OFN92683.1	100	15	0	0	1	15	88	102	0.214	32.7
epitope22	GCA_001808745.1	OFN89961.1	100	15	0	0	1	15	88	102	0.214	32.7
epitope22	GCA_001812015.1	OFK13134.1	100	15	0	0	1	15	88	102	0.214	32.7
epitope22	GCA_001813105.1	OFR29208.1	100	15	0	0	1	15	88	102	0.214	32.7
epitope22	GCA_001813295.1	OFR15418.1	100	15	0	0	1	15	88	102	0.214	32.7
epitope22	GCA_001813505.1	OFQ89569.1	100	15	0	0	1	15	88	102	0.214	32.7
epitope22	GCA_001813675.1	OFQ63362.1	100	15	0	0	1	15	88	102	0.214	32.7
epitope22	GCA_001815045.1	OFP08590.1	100	15	0	0	1	15	88	102	0.214	32.7
epitope22	GCA_001837905.1	OHQ87190.1	100	15	0	0	1	15	88	102	0.214	32.7
epitope22	GCA_003437975.1	RGM05241.1	100	15	0	0	1	15	88	102	0.214	32.7
epitope22	GCA_003469565.1	RHE66240.1	100	15	0	0	1	15	88	102	0.214	32.7
epitope22	GCA_003942525.1	RSI55520.1	100	15	0	0	1	15	88	102	0.214	32.7
epitope22	GCA_004127205.1	RXX19093.1	100	15	0	0	1	15	88	102	0.214	32.7
epitope22	GCA_008727815.1	QEW09884.1	100	15	0	0	1	15	88	102	0.214	32.7
epitope22	GCA_009717525.1	MTR40673.1	100	15	0	0	1	15	88	102	0.214	32.7
epitope22	GCA_009717535.1	MTR60492.1	100	15	0	0	1	15	88	102	0.214	32.7
epitope22	GCA_009717545.1	MTR64344.1	100	15	0	0	1	15	88	102	0.214	32.7
epitope22	GCA_009717575.1	MTR68962.1	100	15	0	0	1	15	88	102	0.214	32.7
epitope22	GCA_009717595.1	MTR53819.1	100	15	0	0	1	15	88	102	0.214	32.7
epitope22	GCA_009717625.1	MTR55668.1	100	15	0	0	1	15	88	102	0.214	32.7
epitope22	GCA_009717635.1	MTR66164.1	100	15	0	0	1	15	88	102	0.214	32.7
epitope22	GCA_009717665.1	MTR70523.1	100	15	0	0	1	15	88	102	0.214	32.7
epitope22	GCA_009717675.1	MTR61944.1	100	15	0	0	1	15	88	102	0.214	32.7
epitope22	GCA_009717705.1	MTS02912.1	100	15	0	0	1	15	88	102	0.214	32.7
epitope22	GCA_009717715.1	MTS04629.1	100	15	0	0	1	15	88	102	0.214	32.7
epitope22	GCA_009717735.1	MTS12614.1	100	15	0	0	1	15	88	102	0.214	32.7
epitope22	GCA_009717765.1	MTS00974.1	100	15	0	0	1	15	88	102	0.214	32.7
epitope22	GCA_009717775.1	MTS06557.1	100	15	0	0	1	15	88	102	0.214	32.7
epitope22	GCA_009717805.1	MTS10144.1	100	15	0	0	1	15	88	102	0.214	32.7
epitope22	GCA_009717815.1	MTS08997.1	100	15	0	0	1	15	88	102	0.214	32.7
epitope22	GCA_009717845.1	MTR98958.1	100	15	0	0	1	15	88	102	0.214	32.7
epitope22	GCA_014435245.1	MBC8776525.1	100	15	0	0	1	15	88	102	0.214	32.7
epitope22	GCA_016642265.1	MBK4780069.1	100	15	0	0	1	15	88	102	0.214	32.7
epitope22	GCA_016648825.1	MBK5174161.1	100	15	0	0	1	15	88	102	0.214	32.7
epitope22	GCA_016648855.1	MBK5032268.1	100	15	0	0	1	15	88	102	0.214	32.7
epitope22	GCA_016648925.1	MBK5057346.1	100	15	0	0	1	15	88	102	0.214	32.7
epitope22	GCA_018127725.1	QUB38192.1	100	15	0	0	1	15	88	102	0.214	32.7
epitope22	GCA_018367615.1	MBS5356448.1	100	15	0	0	1	15	88	102	0.214	32.7
epitope22	GCA_018367695.1	MBS5357958.1	100	15	0	0	1	15	88	102	0.214	32.7
epitope22	GCA_018371015.1	MBS5754386.1	100	15	0	0	1	15	88	102	0.214	32.7
epitope22	GCA_018379295.1	MBS6741782.1	100	15	0	0	1	15	88	102	0.214	32.7
epitope22	GCA_018499385.1	MBT0925535.1	100	15	0	0	1	15	88	102	0.214	32.7
epitope22	GCA_018499465.1	MBT0907471.1	100	15	0	0	1	15	88	102	0.214	32.7
epitope22	GCA_018499505.1	MBT0926612.1	100	15	0	0	1	15	88	102	0.214	32.7
epitope22	GCA_019929185.1	MBZ2078284.1	100	15	0	0	1	15	88	102	0.214	32.7
epitope22	GCA_019929235.1	MBZ2090376.1	100	15	0	0	1	15	88	102	0.214	32.7
epitope22	GCA_020554365.1	MCB7061039.1	100	15	0	0	1	15	88	102	0.214	32.7
epitope22	GCA_020560885.1	MCB6479715.1	100	15	0	0	1	15	88	102	0.214	32.7
epitope22	GCA_024294625.1	MCP8992129.1	100	15	0	0	1	15	88	102	0.214	32.7
epitope22	GCA_024294725.1	MCP8990434.1	100	15	0	0	1	15	88	102	0.214	32.7
epitope22	GCA_024295365.1	MCP9095863.1	100	15	0	0	1	15	88	102	0.214	32.7
epitope22	GCA_024295505.1	MCP9045440.1	100	15	0	0	1	15	88	102	0.214	32.7
epitope22	GCA_024295545.1	MCP9093844.1	100	15	0	0	1	15	88	102	0.214	32.7
epitope22	GCA_024295565.1	MCP9035003.1	100	15	0	0	1	15	88	102	0.214	32.7
epitope22	GCA_024295585.1	MCP9003220.1	100	15	0	0	1	15	88	102	0.214	32.7
epitope22	GCA_024295715.1	MCP9054600.1	100	15	0	0	1	15	88	102	0.214	32.7
epitope22	GCA_024295745.1	MCP9041839.1	100	15	0	0	1	15	88	102	0.214	32.7
epitope22	GCA_024295765.1	MCP9033709.1	100	15	0	0	1	15	88	102	0.214	32.7
epitope22	GCA_024295785.1	MCP9068271.1	100	15	0	0	1	15	88	102	0.214	32.7
epitope22	GCA_024295855.1	MCP9071681.1	100	15	0	0	1	15	88	102	0.214	32.7
epitope22	GCA_024295925.1	MCP9097646.1	100	15	0	0	1	15	88	102	0.214	32.7
epitope22	GCA_024296025.1	MCP9009484.1	100	15	0	0	1	15	88	102	0.214	32.7
epitope22	GCA_024463135.1	MCQ5186577.1	100	15	0	0	1	15	88	102	0.214	32.7
epitope22	GCA_024655665.1	MCR4485982.1	100	15	0	0	1	15	88	102	0.214	32.7
epitope22	GCA_028325865.1	MDB8619357.1	100	15	0	0	1	15	88	102	0.214	32.7
epitope22	GCA_028325895.1	MDB8627265.1	100	15	0	0	1	15	88	102	0.214	32.7
epitope22	GCA_028325965.1	MDB8623456.1	100	15	0	0	1	15	88	102	0.214	32.7
epitope22	GCA_028325975.1	MDB8616542.1	100	15	0	0	1	15	88	102	0.214	32.7
epitope22	GCA_028326025.1	MDB8621296.1	100	15	0	0	1	15	88	102	0.214	32.7
epitope22	GCA_030440045.1	MDN5032245.1	100	15	0	0	1	15	88	102	0.214	32.7
epitope22	GCA_030545615.1	MDO6230501.1	100	15	0	0	1	15	88	102	0.214	32.7
epitope22	GCA_018367605.1	MBS5355432.1	100	15	0	0	1	15	88	102	0.215	32.7
epitope23	GCA_000014205.1	ABN44453.1	100	15	0	0	1	15	318	332	0.293	32.3
epitope23	GCA_000187855.1	EFX53570.1	100	15	0	0	1	15	318	332	0.293	32.3
epitope23	GCA_000191085.1	EGC22731.1	100	15	0	0	1	15	318	332	0.293	32.3
epitope23	GCA_000192185.1	EGD29995.1	100	15	0	0	1	15	318	332	0.293	32.3
epitope23	GCA_000194965.1	EGF06087.1	100	15	0	0	1	15	318	332	0.293	32.3
epitope23	GCA_000195045.1	EGF19356.1	100	15	0	0	1	15	318	332	0.293	32.3
epitope23	GCA_000204475.1	EGG40149.1	100	15	0	0	1	15	318	332	0.293	32.3
epitope23	GCA_000212855.1	EGJ38735.1	100	15	0	0	1	15	318	332	0.293	32.3
epitope23	GCA_000222765.2	EGU68022.1	100	15	0	0	1	15	318	332	0.293	32.3
epitope23	GCA_000385925.1	AGK70811.1	100	15	0	0	1	15	318	332	0.293	32.3
epitope23	GCA_000507745.1	ETD08771.1	100	15	0	0	1	15	318	332	0.293	32.3
epitope23	GCA_000767835.1	KGM36845.1	100	15	0	0	1	15	318	332	0.293	32.3
epitope23	GCA_000959885.1	KJQ62087.1	100	15	0	0	1	15	318	332	0.293	32.3
epitope23	GCA_000959895.1	KJQ56944.1	100	15	0	0	1	15	318	332	0.293	32.3
epitope23	GCA_001578725.1	KXT65982.1	100	15	0	0	1	15	318	332	0.293	32.3
epitope23	GCA_001578775.1	KXT69383.1	100	15	0	0	1	15	318	332	0.293	32.3
epitope23	GCA_002860765.1	PLA64758.1	100	15	0	0	1	15	318	332	0.293	32.3
epitope23	GCA_003858565.1	RRC93386.1	100	15	0	0	1	15	318	332	0.293	32.3
epitope23	GCA_003942275.1	RSI13792.1	100	15	0	0	1	15	318	332	0.293	32.3
epitope23	GCA_003942365.1	RSI25629.1	100	15	0	0	1	15	318	332	0.293	32.3
epitope23	GCA_003942415.1	RSI39296.1	100	15	0	0	1	15	318	332	0.293	32.3
epitope23	GCA_003942475.1	RSI46432.1	100	15	0	0	1	15	318	332	0.293	32.3
epitope23	GCA_003942485.1	RSI53357.1	100	15	0	0	1	15	318	332	0.293	32.3
epitope23	GCA_003942595.1	RSI67570.1	100	15	0	0	1	15	318	332	0.293	32.3
epitope23	GCA_003943435.1	RSJ78098.1	100	15	0	0	1	15	318	332	0.293	32.3
epitope23	GCA_003943465.1	RSJ84220.1	100	15	0	0	1	15	318	332	0.293	32.3
epitope23	GCA_003943505.1	RSJ91179.1	100	15	0	0	1	15	318	332	0.293	32.3
epitope23	GCA_003943515.1	RSJ82437.1	100	15	0	0	1	15	318	332	0.293	32.3
epitope23	GCA_003943535.1	RSJ94592.1	100	15	0	0	1	15	318	332	0.293	32.3
epitope23	GCA_003943715.1	RSI18510.1	100	15	0	0	1	15	318	332	0.293	32.3
epitope23	GCA_003943785.1	RSI45319.1	100	15	0	0	1	15	318	332	0.293	32.3
epitope23	GCA_003943815.1	RSI42491.1	100	15	0	0	1	15	318	332	0.293	32.3
epitope23	GCA_003944225.1	RSJ73267.1	100	15	0	0	1	15	318	332	0.293	32.3
epitope23	GCA_003944245.1	RSJ77899.1	100	15	0	0	1	15	318	332	0.293	32.3
epitope23	GCA_003944305.1	RSJ78700.1	100	15	0	0	1	15	318	332	0.293	32.3
epitope23	GCA_003944315.1	RSJ85069.1	100	15	0	0	1	15	318	332	0.293	32.3
epitope23	GCA_007991595.1	GEN96519.1	100	15	0	0	1	15	318	332	0.293	32.3
epitope23	GCA_008369405.1	KAA0967417.1	100	15	0	0	1	15	318	332	0.293	32.3
epitope23	GCA_011612585.1	QIP49276.1	100	15	0	0	1	15	318	332	0.293	32.3
epitope23	GCA_013378335.1	QLB52373.1	100	15	0	0	1	15	318	332	0.293	32.3
epitope23	GCA_013378355.1	QLB50241.1	100	15	0	0	1	15	318	332	0.293	32.3
epitope23	GCA_014338595.1	MBC6977839.1	100	15	0	0	1	15	318	332	0.293	32.3
epitope23	GCA_019090945.2	MCD1276917.1	100	15	0	0	1	15	318	332	0.293	32.3
epitope23	GCA_019928745.1	MBZ2024422.1	100	15	0	0	1	15	318	332	0.293	32.3
epitope23	GCA_019928825.1	MBZ2051506.1	100	15	0	0	1	15	318	332	0.293	32.3
epitope23	GCA_019928885.1	MBZ2060689.1	100	15	0	0	1	15	318	332	0.293	32.3
epitope23	GCA_019928915.1	MBZ2054154.1	100	15	0	0	1	15	318	332	0.293	32.3
epitope23	GCA_019929095.1	MBZ2080278.1	100	15	0	0	1	15	318	332	0.293	32.3
epitope23	GCA_019929225.1	MBZ2072761.1	100	15	0	0	1	15	318	332	0.293	32.3
epitope23	GCA_019929965.1	MBZ2151455.1	100	15	0	0	1	15	318	332	0.293	32.3
epitope23	GCA_020729665.1	MCC3176295.1	100	15	0	0	1	15	318	332	0.293	32.3
epitope23	GCA_020729715.1	MCC3165493.1	100	15	0	0	1	15	318	332	0.293	32.3
epitope23	GCA_021460765.1	MCF1284750.1	100	15	0	0	1	15	318	332	0.293	32.3
epitope23	GCA_022346625.1	MCG7330775.1	100	15	0	0	1	15	318	332	0.293	32.3
epitope23	GCA_026781445.1	MCY7014958.1	100	15	0	0	1	15	318	332	0.293	32.3
epitope23	GCA_026781465.1	MCY7026759.1	100	15	0	0	1	15	318	332	0.293	32.3
epitope23	GCA_026781525.1	MCY7021316.1	100	15	0	0	1	15	318	332	0.293	32.3
epitope23	GCA_026781545.1	MCY7012592.1	100	15	0	0	1	15	318	332	0.293	32.3
epitope23	GCA_026781585.1	MCY7023053.1	100	15	0	0	1	15	318	332	0.293	32.3
epitope23	GCA_026781685.1	MCY7037778.1	100	15	0	0	1	15	318	332	0.293	32.3
epitope23	GCA_026781745.1	MCY7019294.1	100	15	0	0	1	15	318	332	0.293	32.3
epitope23	GCA_026783785.1	MCY7222247.1	100	15	0	0	1	15	318	332	0.293	32.3
epitope23	GCA_026783805.1	MCY7217764.1	100	15	0	0	1	15	318	332	0.293	32.3
epitope23	GCA_030272855.1	MDL2432867.1	100	15	0	0	1	15	318	332	0.293	32.3
epitope23	GCA_031142805.1	MDQ8691712.1	100	15	0	0	1	15	318	332	0.293	32.3
epitope23	GCA_900475275.1	SQF71432.1	100	15	0	0	1	15	318	332	0.293	32.3
epitope23	GCA_900475445.1	SQG32385.1	100	15	0	0	1	15	318	332	0.293	32.3
epitope23	GCA_900478185.1	SQI46839.1	100	15	0	0	1	15	318	332	0.293	32.3
epitope23	GCA_019929835.1	MBZ2134562.1	100	15	0	0	1	15	174	188	0.301	32.3
epitope24	GCA_000187855.1	EFX53570.1	100	15	0	0	1	15	125	139	0.0328	35
epitope24	GCA_000188275.1	EFX93911.1	100	15	0	0	1	15	125	139	0.0328	35
epitope24	GCA_000194965.1	EGF06087.1	100	15	0	0	1	15	125	139	0.0328	35
epitope24	GCA_000212855.1	EGJ38735.1	100	15	0	0	1	15	125	139	0.0328	35
epitope24	GCA_000222765.2	EGU68022.1	100	15	0	0	1	15	125	139	0.0328	35
epitope24	GCA_000959885.1	KJQ62087.1	100	15	0	0	1	15	125	139	0.0328	35
epitope24	GCA_000959895.1	KJQ56944.1	100	15	0	0	1	15	125	139	0.0328	35
epitope24	GCA_001078705.1	CEL90219.1	100	15	0	0	1	15	125	139	0.0328	35
epitope24	GCA_001578725.1	KXT65982.1	100	15	0	0	1	15	125	139	0.0328	35
epitope24	GCA_001578775.1	KXT69383.1	100	15	0	0	1	15	125	139	0.0328	35
epitope24	GCA_003858565.1	RRC93386.1	100	15	0	0	1	15	125	139	0.0328	35
epitope24	GCA_003943435.1	RSJ78098.1	100	15	0	0	1	15	125	139	0.0328	35
epitope24	GCA_003943455.1	RSJ74646.1	100	15	0	0	1	15	125	139	0.0328	35
epitope24	GCA_003943465.1	RSJ84220.1	100	15	0	0	1	15	125	139	0.0328	35
epitope24	GCA_003943505.1	RSJ91179.1	100	15	0	0	1	15	125	139	0.0328	35
epitope24	GCA_003943515.1	RSJ82437.1	100	15	0	0	1	15	125	139	0.0328	35
epitope24	GCA_003943535.1	RSJ94592.1	100	15	0	0	1	15	125	139	0.0328	35
epitope24	GCA_003943655.1	RSI15495.1	100	15	0	0	1	15	125	139	0.0328	35
epitope24	GCA_003943815.1	RSI42491.1	100	15	0	0	1	15	125	139	0.0328	35
epitope24	GCA_003944225.1	RSJ73267.1	100	15	0	0	1	15	125	139	0.0328	35
epitope24	GCA_003944245.1	RSJ77899.1	100	15	0	0	1	15	125	139	0.0328	35
epitope24	GCA_003944305.1	RSJ78700.1	100	15	0	0	1	15	125	139	0.0328	35
epitope24	GCA_003944315.1	RSJ85069.1	100	15	0	0	1	15	125	139	0.0328	35
epitope24	GCA_003944465.1	RSI09986.1	100	15	0	0	1	15	125	139	0.0328	35
epitope24	GCA_011612585.1	QIP49276.1	100	15	0	0	1	15	125	139	0.0328	35
epitope24	GCA_013343115.1	QKQ43967.1	100	15	0	0	1	15	125	139	0.0328	35
epitope24	GCA_014338595.1	MBC6977839.1	100	15	0	0	1	15	125	139	0.0328	35
epitope24	GCA_019928745.1	MBZ2024422.1	100	15	0	0	1	15	125	139	0.0328	35
epitope24	GCA_019928825.1	MBZ2051506.1	100	15	0	0	1	15	125	139	0.0328	35
epitope24	GCA_019928885.1	MBZ2060689.1	100	15	0	0	1	15	125	139	0.0328	35
epitope24	GCA_020729665.1	MCC3176295.1	100	15	0	0	1	15	125	139	0.0328	35
epitope24	GCA_022346625.1	MCG7330775.1	100	15	0	0	1	15	125	139	0.0328	35
epitope24	GCA_026781295.1	MCY7016913.1	100	15	0	0	1	15	125	139	0.0328	35
epitope24	GCA_026781625.1	MCY7034704.1	100	15	0	0	1	15	125	139	0.0328	35
epitope24	GCA_026781685.1	MCY7037778.1	100	15	0	0	1	15	125	139	0.0328	35
epitope24	GCA_026781745.1	MCY7019294.1	100	15	0	0	1	15	125	139	0.0328	35
epitope24	GCA_026783785.1	MCY7222247.1	100	15	0	0	1	15	125	139	0.0328	35
epitope24	GCA_026783805.1	MCY7217764.1	100	15	0	0	1	15	125	139	0.0328	35
epitope24	GCA_030272855.1	MDL2432867.1	100	15	0	0	1	15	125	139	0.0328	35
epitope24	GCA_900475445.1	SQG32385.1	100	15	0	0	1	15	125	139	0.0328	35
epitope24	GCA_900635155.1	VDY71888.1	100	15	0	0	1	15	125	139	0.0328	35
epitope24	GCA_000385925.1	AGK70811.1	93.3	15	1	0	1	15	125	139	0.0448	34.7
epitope24	GCA_000767835.1	KGM36845.1	93.3	15	1	0	1	15	125	139	0.0448	34.7
epitope24	GCA_007991595.1	GEN96519.1	93.3	15	1	0	1	15	125	139	0.0448	34.7
epitope24	GCA_008369405.1	KAA0967417.1	93.3	15	1	0	1	15	125	139	0.0448	34.7
epitope24	GCA_013378335.1	QLB52373.1	93.3	15	1	0	1	15	125	139	0.0448	34.7
epitope24	GCA_013378355.1	QLB50241.1	93.3	15	1	0	1	15	125	139	0.0448	34.7
epitope24	GCA_019090945.2	MCD1276917.1	93.3	15	1	0	1	15	125	139	0.0448	34.7
epitope24	GCA_021460765.1	MCF1284750.1	93.3	15	1	0	1	15	125	139	0.0448	34.7
epitope24	GCA_900478185.1	SQI46839.1	93.3	15	1	0	1	15	125	139	0.0448	34.7
epitope24	GCA_000164095.1	EFE56435.1	93.3	15	1	0	1	15	125	139	0.0613	34.3
epitope24	GCA_000253155.1	CBZ00476.1	93.3	15	1	0	1	15	125	139	0.0613	34.3
epitope24	GCA_000344255.1	EMG34840.1	93.3	15	1	0	1	15	125	139	0.0613	34.3
epitope24	GCA_000442155.1	EPX89292.1	93.3	15	1	0	1	15	125	139	0.0613	34.3
epitope24	GCA_000442175.1	EPX88514.1	93.3	15	1	0	1	15	125	139	0.0613	34.3
epitope24	GCA_000688775.2	AHZ47551.1	93.3	15	1	0	1	15	125	139	0.0613	34.3
epitope24	GCA_000722675.1	KEQ46169.1	93.3	15	1	0	1	15	125	139	0.0613	34.3
epitope24	GCA_000722845.1	KEQ50379.1	93.3	15	1	0	1	15	125	139	0.0613	34.3
epitope24	GCA_000959975.1	KJQ67126.1	93.3	15	1	0	1	15	125	139	0.0613	34.3
epitope24	GCA_000960035.1	KJQ70544.1	93.3	15	1	0	1	15	125	139	0.0613	34.3
epitope24	GCA_001639375.1	KZX04229.1	93.3	15	1	0	1	15	125	139	0.0613	34.3
epitope24	GCA_001885595.1	OJG01858.1	93.3	15	1	0	1	15	125	139	0.0613	34.3
epitope24	GCA_001983955.1	AQA08581.1	93.3	15	1	0	1	15	125	139	0.0613	34.3
epitope24	GCA_002014885.1	OOR77332.1	93.3	15	1	0	1	15	125	139	0.0613	34.3
epitope24	GCA_002096175.1	ORO70299.1	93.3	15	1	0	1	15	125	139	0.0613	34.3
epitope24	GCA_002096375.1	ORO50812.1	93.3	15	1	0	1	15	125	139	0.0613	34.3
epitope24	GCA_002096445.1	ORO54479.1	93.3	15	1	0	1	15	125	139	0.0613	34.3
epitope24	GCA_002096455.1	ORO53494.1	93.3	15	1	0	1	15	125	139	0.0613	34.3
epitope24	GCA_002096495.1	ORO58820.1	93.3	15	1	0	1	15	125	139	0.0613	34.3
epitope24	GCA_002096515.1	ORO59063.1	93.3	15	1	0	1	15	125	139	0.0613	34.3
epitope24	GCA_002096525.1	ORO55374.1	93.3	15	1	0	1	15	125	139	0.0613	34.3
epitope24	GCA_002096535.1	ORO60816.1	93.3	15	1	0	1	15	125	139	0.0613	34.3
epitope24	GCA_002096575.1	ORO66506.1	93.3	15	1	0	1	15	125	139	0.0613	34.3
epitope24	GCA_002096595.1	ORO64202.1	93.3	15	1	0	1	15	125	139	0.0613	34.3
epitope24	GCA_002289235.2	PNK71171.1	93.3	15	1	0	1	15	125	139	0.0613	34.3
epitope24	GCA_002386345.1	ATF56568.1	93.3	15	1	0	1	15	125	139	0.0613	34.3
epitope24	GCA_002860885.1	PLA08496.1	93.3	15	1	0	1	15	125	139	0.0613	34.3
epitope24	GCA_003942565.1	RSI61958.1	93.3	15	1	0	1	15	125	139	0.0613	34.3
epitope24	GCA_003942875.1	RSK17520.1	93.3	15	1	0	1	15	125	139	0.0613	34.3
epitope24	GCA_003944395.1	RSH96507.1	93.3	15	1	0	1	15	125	139	0.0613	34.3
epitope24	GCA_006228325.1	QCZ57935.1	93.3	15	1	0	1	15	125	139	0.0613	34.3
epitope24	GCA_013488045.1	QLL98917.1	93.3	15	1	0	1	15	125	139	0.0613	34.3
[truncated: 4,116 more rows]
